# Supplementary material for: H2S promotes flowering in Brassica rapa ssp. pekinensis by persulfidation of the splicing factor BraATO2
Source: Hortic Res. 2025 Jul 16;12(10):uhaf190. doi: 10.1093/hr/uhaf190 (PMC12539866; doi:10.1093/hr/uhaf190)
Supplement: Web_Material_uhaf190 [file web_material_uhaf190.zip]

Archive with 3 entries (3 files):
- S1-S5â_"â_"7.14.pdf
- Supplementary Table 5.xlsx
- Supplementary Tables 1-2-3-4-6-7.docx
