# Supplementary material for: H2S promotes flowering in Brassica rapa ssp. pekinensis by persulfidation of the splicing factor BraATO2
Source: Hortic Res. 2025 Jul 16;12(10):uhaf190. doi: 10.1093/hr/uhaf190 (PMC12539866; doi:10.1093/hr/uhaf190)
Supplement: Web_Material_uhaf190 [file web_material_uhaf190.zip › Supplementary Table 5.xlsx]

## Sheet: WT-H2S
Event_Region	GeneID	Target_Exon	Event_Type	N	T	Exon_Type	Reference_Transcript	螖PSI(%)	T-test_p-value	FDR(BH)	N_Values	T_Values	DatabaseID
A03:30051247-30052120	Bra017723.gene	A03:30052117-30052120	A5SS	3	3	-	Ex.TSS.ONT.7289.2	58.66	8.01458e-05	1.16219e-04	0|0|0	52.2388059701493|59.1666666666667|64.5669291338583	A03_30051247_30052120_S_Ex.TSS.ONT.7289.2_1
A09:1517194-1518587	ONT.18599	A09:1517537-1517640	IR (overlapping region)	2	3	-	ONT.18599.1	33.5	1.04689e-02	5.26411e-02	35.7142857142857|50|na	74.0740740740741|80|75	A09_1517537_1517640_R_ONT.18599.1_1
A04:18274634-18274805	Bra037694.gene	A04:18274802-18274805	TSS|A5SS	3	2	-	TSS.ONT.8739.1	29.99	2.38544e-01	3.86599e-01	33.3333333333333|30|78.5714285714286	na|81.25|73.3333333333333	A04_18274634_18274805_S_TSS.ONT.8739.1_1
A09:1517194-1518587	ONT.18599	A09:1517313-1517379	IR (overlapping region)	2	3	-	ONT.18599.1	29.18	1.96424e-02	9.87493e-02	42.8571428571429|58.3333333333333|na	76|80|83.3333333333333	A09_1517313_1517379_R_ONT.18599.1_1
A05:19612991-19613160	Bra022238.gene	A05:19612991-19612994	A5SS	3	3	-	Ex.Bra022238	28.76	9.52251e-02	1.67756e-01	57.1428571428571|25|50	90|60|68.4210526315789	A05_19612991_19613160_S_Ex.Bra022238_1
A09:17561163-17561515	ONT.19146	A09:17561232-17561515	A5SS	3	3	-	Ex.ONT.19146.1	26.14	5.18302e-02	2.68646e-01	33.3333333333333|57.1428571428571|35.2941176470588	76.4705882352941|57.1428571428571|70.5882352941177	A09_17561163_17561515_S_Ex.ONT.19146.1_1
A07:2478054-2478134	Bra002025.gene	A07:2478126-2478134	A3SS	3	3	-	ONT.13228.1	25.34	5.58069e-02	1.75053e-01	72.2222222222222|81.8181818181818|54.5454545454545	84.6153846153846|100|100	A07_2478054_2478134_S_ONT.13228.1_1
A01:10645404-10645786	Bra038497.gene	A01:10645649-10645728	IR (overlapping region)	3	3	-	Ex.Bra038497	25.16	2.30758e-02	2.35269e-02	0|15.625|8.82352941176471	24|42.5925925925926|33.3333333333333	A01_10645649_10645728_R_Ex.Bra038497_1
A02:4786613-4786687	Bra020241.gene	A02:4786613-4786656	A3SS	3	3	-	ONT.3422.1	25	4.07739e-02	5.08149e-02	15.3846153846154|27.2727272727273|26.6666666666667	57.1428571428571|53.8461538461538|33.3333333333333	A02_4786613_4786687_S_ONT.3422.1_1
A02:4786610-4786687	Bra020241.gene	A02:4786610-4786656	A3SS	3	3	-	ONT.3422.1	25	4.07739e-02	5.08149e-02	15.3846153846154|27.2727272727273|26.6666666666667	57.1428571428571|53.8461538461538|33.3333333333333	A02_4786610_4786687_S_ONT.3422.1_1
A07:16381898-16382066	Bra003416.gene	A07:16382061-16382066	TSS|A3SS	3	2	-	TSS.ONT.13670.4	24.69	5.23772e-02	1.44052e-01	13.3333333333333|30|30.7692307692308	45.4545454545455|53.3333333333333|na	A07_16381898_16382066_S_TSS.ONT.13670.4_1
A03:28086598-28086922	Bra024035.gene	A03:28086917-28086922	A5SS	3	2	-	Bra024035	24.5	1.92759e-03	2.76440e-03	33.3333333333333|29.4117647058824|31.25	na|58.3333333333333|53.3333333333333	A03_28086598_28086922_S_Bra024035_1
A01:8618147-8618433	Bra013943.gene	A01:8618147-8618150	A5SS	2	2	-	Ex.TSS.Bra013943	24.3	2.97541e-01	3.38190e-01	27.5862068965517|na|61.5384615384615	65|na|72.7272727272727	A01_8618147_8618433_S_Ex.TSS.Bra013943_1
A06:8508539-8508707	Bra017910.gene	A06:8508539-8508555	TSS|A3SS	3	3	-	TSS.ONT.12458.1	24.27	5.92824e-03	1.50035e-02	32.4324324324324|45.8333333333333|40	61.1111111111111|61.5384615384615|68.4210526315789	A06_8508539_8508707_S_TSS.ONT.12458.1_1
A09:1517194-1518587	ONT.18599	A09:1517781-1517853	IR (overlapping region)	3	3	-	ONT.18599.1	23.84	7.46145e-03	3.75259e-02	50|63.1578947368421|63.6363636363636	80|85.7142857142857|82.6086956521739	A09_1517781_1517853_R_ONT.18599.1_1
A08:19377416-19377536	Bra016823.gene	A08:19377416-19377424	TSS|A5SS	2	3	-	TSS.Bra016823	22.93	8.13625e-02	3.23106e-01	53.8461538461538|na|36.8421052631579	60.8695652173913|77.2727272727273|66.6666666666667	A08_19377416_19377536_S_TSS.Bra016823_1
A06:12860470-12860718	Bra019518.gene	A06:12860470-12860517	TSS|A3SS	3	3	-	TSS.Bra019518	22.71	7.29821e-02	1.50123e-01	78.4313725490196|73.3333333333333|54.5454545454545	94.4444444444444|80|100	A06_12860470_12860718_S_TSS.Bra019518_1
A04:18738716-18738795	Bra039322.gene	A04:18738791-18738795	A5SS	3	3	-	Ex.Bra039322	22.63	2.73982e-01	4.46237e-01	96.875|35.2941176470588|69.2307692307692	92.3076923076923|87.5|89.4736842105263	A04_18738716_18738795_S_Ex.Bra039322_1
A07:22003169-22003365	Bra016232.gene	A07:22003351-22003365	A3SS	3	2	-	ONT.13964.2	22.52	1.38702e-01	4.12367e-01	30.7692307692308|33.3333333333333|33.3333333333333	70|na|40	A07_22003169_22003365_S_ONT.13964.2_1
A08:14458199-14458470	Bra010569.gene	A08:14458199-14458350	A3SS	3	3	-	ONT.16566.3	22.18	7.16434e-02	2.57519e-01	10.5263157894737|14.2857142857143|18.1818181818182	42.8571428571429|47.6190476190476|19.047619047619	A08_14458199_14458470_S_ONT.16566.3_1
A07:22984116-22984219	Bra016044.gene	A07:22984214-22984219	A3SS	2	2	-	ONT.14031.1	21.26	9.91912e-03	3.00976e-02	69.2307692307692|66.6666666666667|na	87.5|90.9090909090909|na	A07_22984116_22984219_S_ONT.14031.1_1
A08:15913322-15913425	Bra010832.gene	A08:15913423-15913425	A3SS	2	3	-	ONT.15810.2	20.9	1.51118e-01	5.58443e-01	50|38.4615384615385|na	80|61.5384615384615|53.8461538461538	A08_15913322_15913425_S_ONT.15810.2_1
A01:16913419-16913507	Bra031479.gene	A01:16913419-16913421	A3SS	2	2	-	Bra031479	20.78	4.68085e-01	4.88578e-01	na|18.75|36.3636363636364	na|70|26.6666666666667	A01_16913419_16913507_S_Bra031479_1
A07:13603882-13604244	Bra011913.gene	A07:13603927-13604084	IR	3	2	-	Ex.ONT.14585.1	20.63	1.57891e-01	3.16883e-01	5.26315789473684|31.5789473684211|10	na|31.5789473684211|40.9090909090909	A07_13603927_13604084_R_Ex.ONT.14585.1_1
A09:36194644-36194759	Bra026946.gene	A09:36194748-36194759	A3SS	3	2	-	Ex.Bra026946	20.57	1.68285e-01	1.00000e+00	38.0952380952381|46.1538461538462|61.9047619047619	na|78.5714285714286|60	A09_36194644_36194759_S_Ex.Bra026946_1
A09:37926308-37927763	Bra032460.gene	A09:37926699-37927533	SES	3	3	-	ONT.20017.2	20.36	8.00303e-03	7.49843e-02	26|25.8928571428571|24.4897959183673	39.1304347826087|45|53.3333333333333	A09_37926308_37927763_W_ONT.20017.2_1
A10:7624440-7624558	ONT.20371	A10:7624440-7624484	A5SS	3	2	-	Ex.ONT.20371.1	20.28	4.28821e-01	1.00000e+00	35|78.5714285714286|91.6666666666667	91.6666666666667|na|85.7142857142857	A10_7624440_7624558_S_Ex.ONT.20371.1_1
A01:22118587-22120254	Bra021262.gene	A01:22119820-22120064	IR (overlapping region)	3	3	-	ONT.1903.2	20.18	1.20392e-02	1.27867e-02	10.5263157894737|0|0	18.1818181818182|28.5714285714286|24.3243243243243	A01_22119820_22120064_R_ONT.1903.2_1
A08:11004666-11007588	Bra020833.gene	A08:11004666-11004672	A3SS	3	3	-	Ex.TSS.ONT.16419.2	20.16	1.45251e-01	5.00442e-01	18.1818181818182|30.3030303030303|14.7058823529412	21.0526315789474|52.6315789473684|50	A08_11004666_11007588_S_Ex.TSS.ONT.16419.2_1
A02:330912-331036	Bra028861.gene	A02:330912-330916	A3SS	3	2	-	Ex.TSS.ONT.3131.2	20.06	3.80494e-01	4.69476e-01	38.4615384615385|47.0588235294118|14.2857142857143	73.3333333333333|na|33.3333333333333	A02_330912_331036_S_Ex.TSS.ONT.3131.2_1
A10:11150932-11151301	Bra002174.gene	A10:11151299-11151301	TSS|A5SS	2	2	-	TSS.Bra002174	19.79	3.62729e-01	1.00000e+00	25|21.7391304347826|na	26.3157894736842|na|60	A10_11150932_11151301_S_TSS.Bra002174_1
A01:141290-141514	Bra011869.gene	A01:141362-141514	TSS|A5SS	3	3	-	TSS.ONT.1046.12	19.54	4.49457e-02	4.65794e-02	9.52380952380952|2.85714285714286|0	21.4285714285714|14.2857142857143|35.2941176470588	A01_141290_141514_S_TSS.ONT.1046.12_1
A01:141290-141472	Bra011869.gene	A01:141362-141472	TSS|A5SS	3	3	-	TSS.ONT.1046.12	19.54	4.49457e-02	4.65794e-02	9.52380952380952|2.85714285714286|0	21.4285714285714|14.2857142857143|35.2941176470588	A01_141290_141472_S_TSS.ONT.1046.12_1
A01:141290-141388	Bra011869.gene	A01:141362-141388	TSS|A5SS	3	3	-	TSS.ONT.1046.12	19.54	4.49457e-02	4.65794e-02	9.52380952380952|2.85714285714286|0	21.4285714285714|14.2857142857143|35.2941176470588	A01_141290_141388_S_TSS.ONT.1046.12_1
A01:141290-141382	Bra011869.gene	A01:141362-141382	TSS|A5SS	3	3	-	TSS.ONT.1046.12	19.54	4.49457e-02	4.65794e-02	9.52380952380952|2.85714285714286|0	21.4285714285714|14.2857142857143|35.2941176470588	A01_141290_141382_S_TSS.ONT.1046.12_1
A01:141290-141382	Bra011869.gene	A01:141290-141300	TSS|A3SS	3	3	-	TSS.ONT.1046.34	19.04	4.09608e-02	4.24565e-02	17.8571428571429|23.8095238095238|15.7894736842105	33.3333333333333|50|31.25	A01_141290_141382_S_TSS.ONT.1046.34_1
A01:141266-141382	Bra011869.gene	A01:141266-141300	TSS|A3SS	3	3	-	TSS.ONT.1046.34	19.04	4.09608e-02	4.21731e-02	17.8571428571429|23.8095238095238|15.7894736842105	33.3333333333333|50|31.25	A01_141266_141382_S_TSS.ONT.1046.34_1
A04:7948442-7948534	ONT.8309	A04:7948442-7948454	A3SS	3	2	-	Ex.ONT.8309.1	19.01	3.86945e-01	6.50371e-01	12.5|45|48.1481481481481	70|na|38.4615384615385	A04_7948442_7948534_S_Ex.ONT.8309.1_1
A05:2663050-2663353	Bra004960.gene	A05:2663148-2663353	A5SS	3	3	-	Ex.ONT.10034.3	18.96	2.75500e-01	5.18961e-01	48.2758620689655|38.7096774193548|18.75	30|69.5652173913043|63.0434782608696	A05_2663050_2663353_S_Ex.ONT.10034.3_1
A05:5657044-5657133	Bra005466.gene	A05:5657131-5657133	A3SS	3	3	-	Ex.TSS.Bra005466	18.69	5.40833e-03	1.03296e-02	38.0952380952381|28.5714285714286|27.2727272727273	50|50|50	A05_5657044_5657133_S_Ex.TSS.Bra005466_1
A10:8022520-8022677	Bra002733.gene	A10:8022520-8022524	TSS|A3SS	3	2	-	TSS.ONT.21173.2	18.55	3.00595e-02	1.00000e+00	52.6315789473684|52.3809523809524|42.8571428571429	70.9677419354839|na|64.7058823529412	A10_8022520_8022677_S_TSS.ONT.21173.2_1
A10:13583098-13583353	Bra008997.gene	A10:13583296-13583353	TSS|A5SS	3	3	-	TSS.ONT.21477.2	18.5	1.38632e-02	2.12843e-01	27.2727272727273|25|25	35.7142857142857|50|47.0588235294118	A10_13583098_13583353_S_TSS.ONT.21477.2_1
A02:23244560-23244632	Bra020677.gene	A02:23244611-23244632	A5SS	3	2	-	ONT.3995.1	18.49	1.38694e-01	1.66832e-01	69.5652173913043|53.8461538461538|78.2608695652174	85.7142857142857|85.7142857142857|na	A02_23244560_23244632_S_ONT.3995.1_1
A03:21887839-21887981	Bra012867.gene	A03:21887977-21887981	TSS|A3SS	3	3	-	TSS.ONT.5337.3	18.41	3.81990e-02	5.28884e-02	58.6206896551724|48.3870967741936|58.3333333333333	76.9230769230769|63.6363636363636|80	A03_21887839_21887981_S_TSS.ONT.5337.3_1
A03:13014428-13014628	Bra000774.gene	A03:13014622-13014628	A3SS	3	3	-	Ex.Bra000774	18.23	5.04866e-02	6.56470e-02	70.5882352941177|72.7272727272727|57.6923076923077	81.25|80|94.4444444444444	A03_13014428_13014628_S_Ex.Bra000774_1
A07:25304756-25305091	ONT.14164	A07:25304819-25304899	SES	3	2	-	ONT.14164.1	18.12	2.03449e-01	6.41746e-01	44.1860465116279|28.5714285714286|58.3333333333333	63.6363636363636|na|60	A07_25304756_25305091_W_ONT.14164.1_1
A04:13171028-13171111	Bra035651.gene	A04:13171108-13171111	TSS|A5SS	3	3	-	TSS.ONT.8482.3	18.01	8.13353e-02	1.27380e-01	29.2682926829268|18|18.5185185185185	30.7692307692308|53.3333333333333|35.7142857142857	A04_13171028_13171111_S_TSS.ONT.8482.3_1
A10:2606727-2606994	Bra033382.gene	A10:2606838-2606994	TSS|A5SS	3	3	-	TSS.ONT.21010.2	17.31	1.44797e-03	3.73019e-02	36.1111111111111|35.1351351351351|39.622641509434	57.1428571428571|51.1111111111111|54.5454545454545	A10_2606727_2606994_S_TSS.ONT.21010.2_1
A10:2606727-2606851	Bra033382.gene	A10:2606838-2606851	TSS|A5SS	3	3	-	TSS.ONT.21010.2	17.31	1.44797e-03	3.73019e-02	36.1111111111111|35.1351351351351|39.622641509434	57.1428571428571|51.1111111111111|54.5454545454545	A10_2606727_2606851_S_TSS.ONT.21010.2_1
A09:38465399-38465978	ONT.20037	A09:38465970-38465978	A5SS	3	3	-	ONT.20037.3	17.18	5.95122e-02	5.74206e-01	31.5789473684211|16.6666666666667|14.2857142857143	33.3333333333333|45.4545454545455|35.2941176470588	A09_38465399_38465978_S_ONT.20037.3_1
A01:6196578-6196765	Bra013536.gene	A01:6196578-6196629	TSS|A3SS	3	3	-	TSS.ONT.1408.2	16.89	1.81605e-02	2.02813e-02	40|41.9354838709677|40.7407407407407	58.3333333333333|50|65	A01_6196578_6196765_S_TSS.ONT.1408.2_1
A03:12084764-12084979	Bra000614.gene	A03:12084977-12084980	A3SS	3	3	-	Ex.TSS.ONT.4826.2	16.88	4.74980e-02	6.13852e-02	30.7692307692308|43.75|33.3333333333333	45.4545454545455|60.8695652173913|52.1739130434783	A03_12084764_12084979_S_Ex.TSS.ONT.4826.2_1
A05:1817978-1818551	Bra004785.gene	A05:1817978-1818002	TSS|A3SS	3	2	-	TSS.Bra004785	16.82	1.39300e-01	2.43399e-01	78.2608695652174|84.6153846153846|66.6666666666667	100|na|86.6666666666667	A05_1817978_1818551_S_TSS.Bra004785_1
A01:11855378-11855896	Bra040698.gene	A01:11855456-11855744	IR	3	3	-	Ex.ONT.599.1	16.72	1.73910e-02	1.78103e-02	22.9166666666667|28.5714285714286|35.5555555555556	50|44.6428571428571|42.5531914893617	A01_11855456_11855744_R_Ex.ONT.599.1_1
A01:11855344-11855868	Bra040698.gene	A01:11855385-11855744	IR	3	3	-	Ex.Bra040698	16.72	1.73910e-02	1.78103e-02	22.9166666666667|28.5714285714286|35.5555555555556	50|44.6428571428571|42.5531914893617	A01_11855385_11855744_R_Ex.Bra040698_1
A10:1903474-1903623	Bra015344.gene	A10:1903618-1903623	TSS|A3SS	3	3	-	TSS.ONT.20142.2	16.7	4.83447e-01	1.00000e+00	9.30232558139535|52.9411764705882|34.6153846153846	67.8571428571429|65.2173913043478|13.8888888888889	A10_1903474_1903623_S_TSS.ONT.20142.2_1
A06:10770852-10771384	Bra018208.gene	A06:10771047-10771109	IR	3	2	-	Bra018208	16.67	7.53205e-02	1.53580e-01	37.5|38.4615384615385|45.4545454545455	64.2857142857143|50|na	A06_10771047_10771109_R_Bra018208_1
A01:141293-141532	Bra011869.gene	A01:141419-141532	TSS|A5SS	3	3	-	TSS.ONT.1046.5	16.53	1.28810e-01	1.32597e-01	22.2222222222222|5.55555555555556|0	35.7142857142857|16.6666666666667|25	A01_141293_141532_S_TSS.ONT.1046.5_1
A01:141293-141531	Bra011869.gene	A01:141419-141531	TSS|A5SS	3	3	-	TSS.ONT.1046.5	16.53	1.28810e-01	1.32597e-01	22.2222222222222|5.55555555555556|0	35.7142857142857|16.6666666666667|25	A01_141293_141531_S_TSS.ONT.1046.5_1
A01:141293-141457	Bra011869.gene	A01:141419-141457	TSS|A5SS	3	3	-	TSS.ONT.1046.5	16.53	1.28810e-01	1.32597e-01	22.2222222222222|5.55555555555556|0	35.7142857142857|16.6666666666667|25	A01_141293_141457_S_TSS.ONT.1046.5_1
A01:141293-141442	Bra011869.gene	A01:141419-141442	TSS|A5SS	3	3	-	TSS.ONT.1046.5	16.53	1.28810e-01	1.32597e-01	22.2222222222222|5.55555555555556|0	35.7142857142857|16.6666666666667|25	A01_141293_141442_S_TSS.ONT.1046.5_1
A01:11855141-11855455	Bra040698.gene	A01:11855276-11855384	IR	3	3	-	Ex.ONT.599.2	16.04	2.28133e-02	2.33623e-02	22.9166666666667|30.7692307692308|36.3636363636364	50|45.6140350877193|42.5531914893617	A01_11855276_11855384_R_Ex.ONT.599.2_1
A10:5056203-5056305	Bra003117.gene	A10:5056203-5056208	A3SS	3	3	-	Bra003117	15.99	2.91326e-02	9.64241e-01	63.6363636363636|61.9047619047619|58.3333333333333	86.3636363636364|72.4137931034483|73.0769230769231	A10_5056203_5056305_S_Bra003117_1
A06:22442323-22442446	Bra024801.gene	A06:22442323-22442325	A3SS	2	3	-	ONT.12999.1	15.98	2.86380e-01	6.42415e-01	61.5384615384615|86.6666666666667|na	91.6666666666667|100|78.5714285714286	A06_22442323_22442446_S_ONT.12999.1_1
A03:26301374-26301475	Bra019116.gene	A03:26301374-26301377	A5SS	3	3	-	Ex.TSS.Bra019116	15.97	4.29757e-02	6.09477e-02	26.0869565217391|27.2727272727273|17.3913043478261	47.6190476190476|32.1428571428571|38.8888888888889	A03_26301374_26301475_S_Ex.TSS.Bra019116_1
A01:5770949-5771591	Bra013453.gene	A01:5771589-5771591	TSS|A3SS	3	3	-	TSS.Bra013453	15.85	5.96327e-02	6.63764e-02	57.4468085106383|45.945945945946|40.625	70.3703703703704|62.8571428571429|58.3333333333333	A01_5770949_5771591_S_TSS.Bra013453_1
A02:15054568-15055888	Bra008507.gene	A02:15055886-15055889	A3SS	3	2	-	Ex.TSS.Bra008507	15.63	4.33581e-01	5.01884e-01	20.5128205128205|47.0588235294118|48.936170212766	na|71.4285714285714|37.5	A02_15054568_15055888_S_Ex.TSS.Bra008507_2
A10:9822467-9822760	Bra002412.gene	A10:9822755-9822760	TSS|A3SS	3	3	-	TSS.Bra002412	15.57	3.17454e-02	1.00000e+00	65.5172413793103|80.7692307692308|75	85.7142857142857|91.6666666666667|90.625	A10_9822467_9822760_S_TSS.Bra002412_1
A09:3409253-3409349	Bra035943.gene	A09:3409253-3409277	TSS|A3SS	3	3	-	TSS.Bra035943	15.56	4.18938e-01	1.00000e+00	46.1538461538462|40|70.2127659574468	38.4615384615385|83.3333333333333|81.25	A09_3409253_3409349_S_TSS.Bra035943_1
A02:26589786-26589859	Bra031850.gene	A02:26589853-26589859	A3SS	3	2	-	ONT.3097.1	15.54	8.39658e-03	1.02887e-02	83.3333333333333|81.8181818181818|88.2352941176471	100|100|na	A02_26589786_26589859_S_ONT.3097.1_1
A02:21714401-21714728	Bra032942.gene	A02:21714401-21714405	TSS|A5SS	3	3	-	TSS.ONT.2920.3	15.49	4.23816e-02	5.06228e-02	47.3684210526316|35.2941176470588|36.1111111111111	61.9047619047619|50|53.3333333333333	A02_21714401_21714728_S_TSS.ONT.2920.3_1
A01:4786093-4786183	Bra013293.gene	A01:4786181-4786183	A5SS	3	2	-	Ex.Bra013293	15.44	1.03409e-01	1.14415e-01	33.3333333333333|50|36.8421052631579	na|53.8461538461538|57.1428571428571	A01_4786093_4786183_S_Ex.Bra013293_1
A02:9377861-9377959	Bra033992.gene	A02:9377861-9377869	TSS|A5SS	3	2	-	TSS.ONT.2574.1	15.27	1.27065e-01	1.61414e-01	71.4285714285714|83.3333333333333|64	na|87.5|88.8888888888889	A02_9377861_9377959_S_TSS.ONT.2574.1_1
A09:25689376-25689540	Bra024549.gene	A09:25689376-25689472	A3SS	3	3	-	Ex.Bra024549	15.21	8.48243e-02	4.94335e-01	55.1724137931034|50|54.2857142857143	55.5555555555556|76.4705882352941|73.0769230769231	A09_25689376_25689540_S_Ex.Bra024549_1
A09:17561158-17561231	ONT.19146	A09:17561158-17561162	A3SS	2	3	-	ONT.19146.1	15.17	2.88527e-01	1.00000e+00	52.3809523809524|63.1578947368421|na	86.6666666666667|57.1428571428571|75	A09_17561158_17561231_S_ONT.19146.1_1
A10:13286688-13286921	Bra008935.gene	A10:13286688-13286690	TSS|A3SS	2	2	-	TSS.Bra008935	15.15	1.73664e-01	1.00000e+00	na|57.1428571428571|42.8571428571429	63.6363636363636|66.6666666666667|na	A10_13286688_13286921_S_TSS.Bra008935_1
A04:8872442-8872893	Bra025476.gene	A04:8872442-8872474	A3SS	3	3	-	ONT.8336.1	14.86	5.35534e-02	9.02986e-02	83.7209302325581|76.1904761904762|68.75	85.1851851851852|96.875|91.1764705882353	A04_8872442_8872893_S_ONT.8336.1_1
A02:8203799-8203976	Bra022529.gene	A02:8203973-8203976	A5SS	3	3	-	Ex.ONT.3568.2	14.86	3.76318e-04	4.75230e-04	33.3333333333333|31.5789473684211|33.3333333333333	46.1538461538462|46.6666666666667|50	A02_8203799_8203976_S_Ex.ONT.3568.2_1
A03:25860037-25860467	Bra019181.gene	A03:25860037-25860072	A5SS	3	3	-	Ex.TSS.ONT.5517.2	14.84	1.04455e-01	1.47991e-01	33.3333333333333|45.4545454545455|25	57.1428571428571|46.1538461538462|45	A03_25860037_25860467_S_Ex.TSS.ONT.5517.2_1
A02:4962877-4963101	Bra020275.gene	A02:4963095-4963101	A5SS	3	3	-	Ex.ONT.3433.2	14.82	1.65685e-01	2.06706e-01	23.0769230769231|45.4545454545455|17.8571428571429	40.7407407407407|42.1052631578947|48	A02_4962877_4963101_S_Ex.ONT.3433.2_1
A02:4962877-4963097	Bra020275.gene	A02:4963095-4963097	A5SS	3	3	-	Ex.ONT.3433.2	14.82	1.65685e-01	2.06766e-01	23.0769230769231|45.4545454545455|17.8571428571429	40.7407407407407|42.1052631578947|48	A02_4962877_4963097_S_Ex.ONT.3433.2_1
A06:13412550-13412798	Bra019576.gene	A06:13412550-13412559	A3SS	2	2	-	Ex.ONT.12589.1	14.76	5.64502e-01	1.00000e+00	73.3333333333333|na|57.1428571428571	60|na|100	A06_13412550_13412798_S_Ex.ONT.12589.1_1
A06:13756764-13756899	ONT.12598	A06:13756764-13756772	A3SS	3	2	-	Ex.ONT.12598.1	14.5	2.34607e-01	4.86212e-01	27.7777777777778|10|34.7826086956522	na|41.6666666666667|35.7142857142857	A06_13756764_13756899_S_Ex.ONT.12598.1_1
A06:5182724-5183185	Bra019653.gene	A06:5183156-5183185	TSS|A5SS	3	3	-	TSS.ONT.12296.1	14.47	2.71640e-01	6.23710e-01	34.6938775510204|41.3793103448276|42.8571428571429	68.1818181818182|32.258064516129|61.9047619047619	A06_5182724_5183185_S_TSS.ONT.12296.1_1
A06:5182724-5183176	Bra019653.gene	A06:5183156-5183176	TSS|A5SS	3	3	-	TSS.ONT.12296.1	14.47	2.71640e-01	6.23710e-01	34.6938775510204|41.3793103448276|42.8571428571429	68.1818181818182|32.258064516129|61.9047619047619	A06_5182724_5183176_S_TSS.ONT.12296.1_1
A04:11974424-11974500	Bra034279.gene	A04:11974497-11974500	A3SS	3	3	-	Bra034279	14.47	1.34297e-01	2.08772e-01	72.4137931034483|73.8095238095238|70	73.5294117647059|100|86.1111111111111	A04_11974424_11974500_S_Bra034279_1
A06:23408374-23408500	Bra024971.gene	A06:23408497-23408500	A5SS	2	3	-	ONT.13053.2	14.46	5.96300e-03	1.35097e-02	8.69565217391304|6.66666666666667|na	25|20|21.4285714285714	A06_23408374_23408500_S_ONT.13053.2_1
A03:15596806-15597145	Bra001267.gene	A03:15596806-15596908	A5SS	3	3	-	Ex.TSS.ONT.5034.2	14.34	7.87769e-02	1.04338e-01	7.14285714285714|11.7647058823529|21.0526315789474	27.2727272727273|20|35.7142857142857	A03_15596806_15597145_S_Ex.TSS.ONT.5034.2_1
A01:11855745-11856584	Bra040698.gene	A01:11855897-11856158	IR	3	3	-	ONT.599.2	14.34	3.22946e-02	3.30678e-02	21.2765957446809|28.5714285714286|35.5555555555556	45.8333333333333|42.5925925925926|40	A01_11855897_11856158_R_ONT.599.2_1
A01:11855745-11856584	Bra040698.gene	A01:11855869-11856158	IR	3	3	-	ONT.599.2	14.34	3.22946e-02	3.30678e-02	21.2765957446809|28.5714285714286|35.5555555555556	45.8333333333333|42.5925925925926|40	A01_11855869_11856158_R_ONT.599.2_1
A05:7332600-7332708	Bra018304.gene	A05:7332700-7332708	A5SS	3	3	-	ONT.10211.1	14.29	1.32953e-01	2.62442e-01	38.4615384615385|52|55.8823529411765	58.6206896551724|56.6666666666667|73.9130434782609	A05_7332600_7332708_S_ONT.10211.1_1
A03:16761589-16761670	Bra001507.gene	A03:16761589-16761592	A5SS	3	2	-	Ex.Bra001507	14.28	2.58541e-02	3.46899e-02	13.1578947368421|5.88235294117647|5	21.0526315789474|na|23.5294117647059	A03_16761589_16761670_S_Ex.Bra001507_1
A03:24800153-24800258	Bra019349.gene	A03:24800253-24800258	A3SS	3	3	-	Ex.TSS.ONT.5464.1	14.21	8.96702e-02	1.25521e-01	71.4285714285714|80.6451612903226|76.5957446808511	80|91.304347826087|100	A03_24800153_24800258_S_Ex.TSS.ONT.5464.1_1
A09:25168629-25168694	Bra024626.gene	A09:25168691-25168694	TSS|A3SS	3	3	-	TSS.ONT.17831.2	14.18	1.68283e-01	9.69374e-01	60|61.2903225806452|67.8571428571429	61.1111111111111|86.3636363636364|84.2105263157895	A09_25168629_25168694_S_TSS.ONT.17831.2_1
A03:19028674-19029437	ONT.6838	A03:19029420-19029437	A5SS	3	3	-	ONT.6838.16	14.16	1.16842e-01	1.29261e-01	35.7894736842105|30.4878048780488|39.2523364485981	61.1111111111111|38.1818181818182|48.7179487179487	A03_19028674_19029437_S_ONT.6838.16_1
A08:16630629-16631216	Bra010985.gene	A08:16631163-16631216	A3SS	3	3	-	Ex.TSS.ONT.15859.2	14.14	1.51622e-01	5.67511e-01	42.4242424242424|48.3870967741936|55	54.5454545454545|76.9230769230769|56.7567567567568	A08_16630629_16631216_S_Ex.TSS.ONT.15859.2_1
A07:75193-75616	Bra036494.gene	A07:75409-75493	IR (overlapping region)	2	2	-	Ex.Bra036494	14.09	7.49359e-02	2.49267e-01	0|0|na	na|18.1818181818182|10	A07_75409_75493_R_Ex.Bra036494_1
A03:18607347-18607753	Bra001806.gene	A03:18607587-18607670	IR	2	2	-	ONT.5187.1	14.09	7.49359e-02	1.01375e-01	0|0|na	10|18.1818181818182|na	A03_18607587_18607670_R_ONT.5187.1_1
A02:7170469-7170608	Bra022661.gene	A02:7170603-7170608	TSS|A3SS	3	3	-	TSS.Bra022661	14.01	6.94356e-02	8.72736e-02	44.4444444444444|51.6129032258064|42.8571428571429	51.1627906976744|61.3636363636364|68.4210526315789	A02_7170469_7170608_S_TSS.Bra022661_1
A10:537259-537352	Bra015561.gene	A10:537348-537352	A3SS	3	2	-	ONT.20077.1	14	2.68308e-01	1.00000e+00	34.4827586206897|21.875|7.69230769230769	na|38.8888888888889|31.8181818181818	A10_537259_537352_S_ONT.20077.1_1
A06:9856810-9856888	Bra018091.gene	A06:9856888-9856888	TSS|A3SS	3	3	-	TSS.ONT.11418.2	13.94	1.36510e-01	3.49342e-01	25|42.8571428571429|40.9090909090909	46.1538461538462|44.4444444444444|60	A06_9856810_9856888_S_TSS.ONT.11418.2_1
A03:13883532-13883669	Bra000909.gene	A03:13883622-13883665	IR	2	3	-	Bra000909	13.91	3.42998e-01	4.48064e-01	35.2941176470588|na|33.3333333333333	54.5454545454545|60.7142857142857|29.4117647058824	A03_13883622_13883665_R_Bra000909_1
A07:8351310-8351582	Bra030161.gene	A07:8351310-8351501	A5SS	3	3	-	Ex.Bra030161	13.9	2.89771e-01	9.71500e-01	37.5|52.6315789473684|37.5	42.8571428571429|76.4705882352941|50	A07_8351310_8351582_S_Ex.Bra030161_1
A03:14558751-14559619	ONT.4969	A03:14559242-14559330	IR (overlapping region)	2	2	-	ONT.4969.1	13.89	3.77137e-01	4.95659e-01	20|16.6666666666667|na	44.4444444444444|20|na	A03_14559242_14559330_R_ONT.4969.1_1
A01:2212144-2213403	Bra011428.gene	A01:2212144-2212146	TSS|A3SS	3	3	-	TSS.ONT.1187.2	13.87	2.84426e-01	3.02123e-01	36|19.047619047619|45.4545454545455	63.6363636363636|38.4615384615385|40	A01_2212144_2213403_S_TSS.ONT.1187.2_1
A03:14144001-14144076	Bra000957.gene	A03:14144001-14144003	TSS|A3SS	3	3	-	TSS.ONT.6562.1	13.85	1.69124e-01	2.21634e-01	69.5652173913043|60|46.6666666666667	82.3529411764706|68.75|66.6666666666667	A03_14144001_14144076_S_TSS.ONT.6562.1_1
A03:1714271-1714361	Bra006038.gene	A03:1714361-1714361	A5SS	3	3	-	Ex.TSS.ONT.5844.1	13.55	4.22065e-02	5.63652e-02	60.4651162790698|51.1111111111111|50	69.6969696969697|71.4285714285714|61.1111111111111	A03_1714271_1714361_S_Ex.TSS.ONT.5844.1_1
A07:22699086-22699167	Bra016099.gene	A07:22699086-22699086	A5SS	3	3	-	ONT.14012.1	13.45	2.03264e-01	6.10830e-01	47.6190476190476|75|53.3333333333333	72.7272727272727|76.9230769230769|66.6666666666667	A07_22699086_22699167_S_ONT.14012.1_1
A07:22699085-22699167	Bra016099.gene	A07:22699085-22699086	A5SS	3	3	-	ONT.14012.1	13.45	2.03264e-01	6.10830e-01	47.6190476190476|75|53.3333333333333	72.7272727272727|76.9230769230769|66.6666666666667	A07_22699085_22699167_S_ONT.14012.1_1
A06:19259018-19259264	Bra010015.gene	A06:19259085-19259264	A5SS	3	2	-	Ex.Bra010015	13.36	2.63169e-01	5.70116e-01	82.1428571428571|72.7272727272727|59.2592592592593	na|90.9090909090909|78.5714285714286	A06_19259018_19259264_S_Ex.Bra010015_1
A07:13816722-13816803	Bra028411.gene	A07:13816722-13816722	A5SS	3	3	-	Ex.ONT.13542.1	13.35	1.51536e-02	4.03993e-02	46.1038961038961|44.7368421052632|47.9674796747967	57.5|65.7894736842105|55.5555555555556	A07_13816722_13816803_S_Ex.ONT.13542.1_1
A02:23477329-23477576	Bra020639.gene	A02:23477573-23477577	A5SS	3	3	-	Ex.TSS.ONT.4007.1	13.35	4.91868e-01	5.91931e-01	15|2.56410256410256|16.2162162162162	58.8235294117647|8.33333333333333|6.66666666666667	A02_23477329_23477576_S_Ex.TSS.ONT.4007.1_1
A05:23741797-23741878	Bra029611.gene	A05:23741797-23741800	A5SS	3	3	-	Ex.Bra029611	13.24	3.53665e-01	6.51058e-01	14.2857142857143|10.3448275862069|15	7.14285714285714|50|22.2222222222222	A05_23741797_23741878_S_Ex.Bra029611_1
A09:12542998-12543400	Bra017571.gene	A09:12543398-12543400	TSS|A3SS	3	3	-	TSS.Bra017571	13.17	4.54637e-01	1.00000e+00	80|47.8260869565217|61.5384615384615	73.3333333333333|100|55.5555555555556	A09_12542998_12543400_S_TSS.Bra017571_1
A08:5670193-5670523	ONT.16292	A08:5670326-5670369	SES	3	3	-	ONT.16292.1	13.09	1.24698e-02	5.58246e-02	51.3157894736842|58.1081081081081|56.0975609756098	66.6666666666667|65.3846153846154|72.7272727272727	A08_5670193_5670523_W_ONT.16292.1_1
A09:30357088-30357478	Bra007367.gene	A09:30357467-30357478	A3SS	3	3	-	ONT.18040.1	12.98	3.09751e-01	1.00000e+00	71.4285714285714|45|81.8181818181818	76.9230769230769|76.9230769230769|83.3333333333333	A09_30357088_30357478_S_ONT.18040.1_1
A09:38808489-38808583	Bra032658.gene	A09:38808489-38808491	A5SS	3	3	-	Ex.Bra032658	12.92	1.90321e-03	1.87186e-02	70.3703703703704|66.6666666666667|65.5172413793103	82.3529411764706|80|78.9473684210526	A09_38808489_38808583_S_Ex.Bra032658_1
A09:19589568-19589643	Bra028001.gene	A09:19589568-19589573	A5SS	3	3	-	Ex.Bra028001	12.86	3.11600e-01	1.00000e+00	59.0909090909091|69.2307692307692|44.7368421052632	65.9090909090909|58.6206896551724|87.0967741935484	A09_19589568_19589643_S_Ex.Bra028001_1
Scaffold000149:297297-298030	Bra038589.gene	Scaffold000149:297297-297299	TSS|A3SS	3	3	-	TSS.ONT.21833.1	12.84	3.22224e-01	1.00000e+00	57.1428571428571|44.4444444444444|37.5	46.6666666666667|52.3809523809524|78.5714285714286	Scaffold000149_297297_298030_S_TSS.ONT.21833.1_1
A04:12879742-12879957	Bra035693.gene	A04:12879742-12879745	A5SS	2	3	-	ONT.7779.2	12.76	6.58067e-01	1.00000e+00	50|7.69230769230769|na	50|10.5263157894737|64.2857142857143	A04_12879742_12879957_S_ONT.7779.2_1
A05:17673902-17674786	ONT.9427	A05:17674627-17674698	IR	3	3	-	Ex.ONT.9427.1	12.74	5.45208e-01	9.31848e-01	51.3513513513513|74.1935483870968|45.945945945946	37.1428571428571|76.9230769230769|95.6521739130435	A05_17674627_17674698_R_Ex.ONT.9427.1_1
A09:4744506-4744619	Bra037165.gene	A09:4744506-4744508	A5SS	3	2	-	Ex.TSS.Bra037165	12.62	1.37254e-01	1.00000e+00	75|62.5|70.5882352941177	na|87.5|76.4705882352941	A09_4744506_4744619_S_Ex.TSS.Bra037165_1
A06:19967574-19967877	Bra037420.gene	A06:19967667-19967766	IR	3	2	-	Ex.Bra037420	12.53	1.26295e-01	2.73895e-01	25|13.3333333333333|10	27.2727272727273|na|30	A06_19967667_19967766_R_Ex.Bra037420_1
A05:24266945-24267409	Bra039427.gene	A05:24266945-24266991	A5SS	3	2	-	Ex.TSS.ONT.9799.2	12.49	2.85316e-01	5.30967e-01	77.5|54.5454545454545|55.8139534883721	na|74.4186046511628|75.8064516129032	A05_24266945_24267409_S_Ex.TSS.ONT.9799.2_1
A03:30020476-30020916	Bra017717.gene	A03:30020787-30020916	A5SS	3	3	-	ONT.7287.2	12.49	2.55506e-01	3.68610e-01	26.3157894736842|14.8148148148148|4.76190476190476	39.1304347826087|29.4117647058824|14.8148148148148	A03_30020476_30020916_S_ONT.7287.2_1
A04:9735955-9736071	Bra030284.gene	A04:9736051-9736072	A5SS	3	3	-	Ex.TSS.ONT.8363.8	12.42	1.86524e-01	3.15718e-01	11.6279069767442|29.5454545454545|5.71428571428571	31.25|21.875|31.0344827586207	A04_9735955_9736071_S_Ex.TSS.ONT.8363.8_1
A10:1621921-1622037	Bra015395.gene	A10:1622029-1622037	A3SS	3	3	-	Bra015395	12.4	1.44611e-01	1.00000e+00	64.8648648648649|56.4102564102564|62.1621621621622	84.6153846153846|73.5294117647059|62.5	A10_1621921_1622037_S_Bra015395_1
A09:18003641-18003774	Bra029529.gene	A09:18003641-18003693	A3SS	3	3	-	Ex.Bra029529	12.37	1.89815e-01	9.87403e-01	80|64.5161290322581|77.7777777777778	75|96.1538461538462|88.2352941176471	A09_18003641_18003774_S_Ex.Bra029529_1
A09:22096678-22096782	Bra032377.gene	A09:22096779-22096782	A3SS	3	3	-	Ex.Bra032377	12.35	9.84387e-02	5.43026e-01	72.8813559322034|57.4074074074074|61.9047619047619	83.3333333333333|73.3333333333333|72.5806451612903	A09_22096678_22096782_S_Ex.Bra032377_1
A09:22096678-22096780	Bra032377.gene	A09:22096779-22096780	A3SS	3	3	-	Bra032377	12.35	9.84387e-02	5.43026e-01	72.8813559322034|57.4074074074074|61.9047619047619	83.3333333333333|73.3333333333333|72.5806451612903	A09_22096678_22096780_S_Bra032377_1
Scaffold000104:614090-614236	Bra035396.gene	Scaffold000104:614090-614093	A5SS	3	3	-	Ex.TSS.ONT.21755.1	12.32	1.15026e-01	1.00000e+00	18.9655172413793|4.91803278688525|9.80392156862745	20.8333333333333|32.4324324324324|17.3913043478261	Scaffold000104_614090_614236_S_Ex.TSS.ONT.21755.1_1
A03:18607364-18607913	Bra001806.gene	A03:18607757-18607847	IR	2	3	-	Ex.Bra001806	12.25	3.95934e-02	5.35711e-02	0|0|na	9.09090909090909|10|17.6470588235294	A03_18607757_18607847_R_Ex.Bra001806_1
A03:3516481-3516583	Bra006446.gene	A03:3516580-3516583	A5SS	3	2	-	ONT.5966.2	12.22	6.97238e-02	1.01921e-01	25|15.3846153846154|18.75	na|28.5714285714286|35.2941176470588	A03_3516481_3516583_S_ONT.5966.2_1
A04:12297245-12297401	Bra034328.gene	A04:12297245-12297249	A3SS	3	2	-	Ex.Bra034328	12.15	8.96498e-02	1.39751e-01	78.5714285714286|84|83.3333333333333	na|100|88.2352941176471	A04_12297245_12297401_S_Ex.Bra034328_1
A03:19076656-19076751	Bra001866.gene	A03:19076656-19076663	A5SS	3	2	-	ONT.5198.2	12.14	1.82880e-01	2.48051e-01	15.3846153846154|16.6666666666667|19.2307692307692	20|na|38.4615384615385	A03_19076656_19076751_S_ONT.5198.2_1
A10:12675039-12675211	Bra008797.gene	A10:12675205-12675211	A5SS	3	3	-	Ex.Bra008797	12.08	4.11012e-02	5.85263e-01	78.6666666666667|70.4918032786885|83.6734693877551	92.1052631578947|89.4736842105263|87.5	A10_12675039_12675211_S_Ex.Bra008797_1
A09:25090949-25091018	Bra024641.gene	A09:25091016-25091018	TSS|A3SS	3	3	-	TSS.ONT.17826.3	12.06	4.64230e-02	2.67534e-01	26|29.5454545454545|38.8888888888889	45.1612903225806|45.4545454545455|40	A09_25090949_25091018_S_TSS.ONT.17826.3_1
A09:213814-214072	Bra037352.gene	A09:213878-214015	IR	3	2	-	Ex.ONT.18539.1	12.06	1.40042e-01	7.66005e-01	0|0|6.66666666666667	7.14285714285714|21.4285714285714|na	A09_213878_214015_R_Ex.ONT.18539.1_1
A01:10351028-10351479	Bra026227.gene	A01:10351136-10351275	IR	2	2	-	Ex.Bra026227	11.98	5.37419e-01	5.47087e-01	46.1538461538462|42.1052631578947|na	40|na|72.2222222222222	A01_10351136_10351275_R_Ex.Bra026227_1
A01:10350712-10351611	Bra026227.gene	A01:10351136-10351238	IR	2	2	-	Ex.ONT.554.1	11.98	5.37419e-01	5.47087e-01	46.1538461538462|42.1052631578947|na	40|na|72.2222222222222	A01_10351136_10351238_R_Ex.ONT.554.1_1
A07:23497546-23498254	Bra015920.gene	A07:23498062-23498163	IR	2	2	-	Ex.Bra015920	11.88	1.81612e-01	5.58256e-01	0|6.25|na	10|na|20	A07_23498062_23498163_R_Ex.Bra015920_1
A02:4421527-4421629	Bra020185.gene	A02:4421626-4421629	A5SS	3	3	-	ONT.3405.2	11.88	1.33639e-01	1.66253e-01	5.88235294117647|9.09090909090909|5.55555555555556	15.3846153846154|10|30.7692307692308	A02_4421527_4421629_S_ONT.3405.2_1
A01:26189324-26190547	Bra036437.gene	A01:26189324-26189326	A5SS	3	3	-	Ex.TSS.Bra036437	11.87	2.80819e-01	3.06146e-01	75.4385964912281|63.1578947368421|74.0740740740741	100|76.1904761904762|72.0930232558139	A01_26189324_26190547_S_Ex.TSS.Bra036437_1
A09:32286837-32287244	Bra007761.gene	A09:32286837-32286839	A3SS	3	3	-	Ex.TSS.ONT.19715.2	11.79	1.89907e-02	1.36144e-01	62.0689655172414|59.0909090909091|51.7241379310345	70|68.75|69.4915254237288	A09_32286837_32287244_S_Ex.TSS.ONT.19715.2_1
A07:8753475-8753640	Bra030107.gene	A07:8753596-8753640	A3SS	3	3	-	Bra030107	11.78	1.03737e-01	3.48515e-01	67.2727272727273|75|74.5762711864407	75.7575757575758|83.3333333333333|93.1034482758621	A07_8753475_8753640_S_Bra030107_1
A05:20364302-20364578	Bra027198.gene	A05:20364424-20364501	SES	3	3	-	ONT.9530.2	11.73	1.03666e-01	1.84115e-01	74.6268656716418|81.4606741573034|82.5	82.6530612244898|100|91.1111111111111	A05_20364302_20364578_W_ONT.9530.2_1
A03:14015944-14016025	Bra000931.gene	A03:14015944-14015944	A5SS	3	3	-	ONT.4933.1	11.7	5.24421e-03	6.86200e-03	6.89655172413793|3.03030303030303|0	16|15.3846153846154|13.6363636363636	A03_14015944_14016025_S_ONT.4933.1_1
A03:28022275-28022359	Bra024049.gene	A03:28022275-28022277	A5SS	3	3	-	Ex.Bra024049	11.68	1.57425e-01	2.25405e-01	22.9508196721311|8|15.5555555555556	36.3636363636364|18.5185185185185|26.6666666666667	A03_28022275_28022359_S_Ex.Bra024049_1
A01:1719425-1719508	Bra011550.gene	A01:1719425-1719428	A5SS	3	3	-	Ex.Bra011550	11.68	1.31863e-01	1.37875e-01	10.9090909090909|14.5454545454545|4.54545454545455	11.7647058823529|22.7272727272727|30.5555555555556	A01_1719425_1719508_S_Ex.Bra011550_1
A01:17007924-17008247	Bra031472.gene	A01:17008235-17008248	A3SS	3	3	-	Ex.Bra031472	11.67	1.80716e-01	1.88825e-01	19.3548387096774|33.3333333333333|10	28|33.3333333333333|36.3636363636364	A01_17007924_17008247_S_Ex.Bra031472_1
A06:9984184-9984267	Bra018107.gene	A06:9984184-9984198	A5SS	3	3	-	Ex.ONT.11424.1	11.61	1.09869e-01	2.83291e-01	39.4366197183099|36.0655737704918|35.2112676056338	37.7777777777778|51.6666666666667|56.0975609756098	A06_9984184_9984267_S_Ex.ONT.11424.1_1
A06:9984131-9984267	Bra018107.gene	A06:9984131-9984198	A5SS	3	3	-	Ex.ONT.11424.1	11.61	1.09869e-01	2.83291e-01	39.4366197183099|36.0655737704918|35.2112676056338	37.7777777777778|51.6666666666667|56.0975609756098	A06_9984131_9984267_S_Ex.ONT.11424.1_1
A08:11955830-11955921	Bra034579.gene	A08:11955830-11955832	A3SS	2	2	-	ONT.16448.3	11.6	2.27274e-01	7.90078e-01	6.66666666666667|16.6666666666667|na	na|27.7777777777778|18.75	A08_11955830_11955921_S_ONT.16448.3_1
A04:16434460-16434895	Bra017146.gene	A04:16434775-16434831	IR	3	3	-	ONT.7914.3	11.56	1.99226e-01	3.17752e-01	45.4545454545455|53.1914893617021|32.5581395348837	59.6491228070175|59.9593495934959|46.2686567164179	A04_16434775_16434831_R_ONT.7914.3_1
A04:16434460-16434895	Bra017146.gene	A04:16434775-16434828	IR	3	3	-	ONT.7914.3	11.56	1.99226e-01	3.18969e-01	45.4545454545455|53.1914893617021|32.5581395348837	59.6491228070175|59.9593495934959|46.2686567164179	A04_16434775_16434828_R_ONT.7914.3_1
A06:21162651-21162984	Bra025315.gene	A06:21162959-21162985	A3SS	3	3	-	Ex.TSS.ONT.11830.2	11.53	2.09119e-02	4.60609e-02	2.38095238095238|5.76923076923077|7.31707317073171	12.8205128205128|15.2173913043478|22.0338983050847	A06_21162651_21162984_S_Ex.TSS.ONT.11830.2_1
A01:22578927-22579172	Bra021200.gene	A01:22578927-22578938	A3SS	3	3	-	Bra021200	11.52	9.83779e-02	1.04623e-01	68.8524590163934|75.609756097561|82.3529411764706	80.5555555555556|87.5|93.3333333333333	A01_22578927_22579172_S_Bra021200_1
A05:5554462-5554786	Bra005451.gene	A05:5554763-5554786	TSS|A5SS	3	3	-	TSS.ONT.10150.1	11.45	2.92528e-01	5.57396e-01	41.1764705882353|29.4117647058824|37.5	30|57.8947368421053|54.5454545454545	A05_5554462_5554786_S_TSS.ONT.10150.1_1
A09:35182504-35182715	Bra026729.gene	A09:35182504-35182506	A3SS	3	3	-	Ex.TSS.ONT.19862.1	11.43	1.46753e-01	1.00000e+00	13.8888888888889|17.1428571428571|9.4017094017094	32|29.6296296296296|13.0841121495327	A09_35182504_35182715_S_Ex.TSS.ONT.19862.1_1
A02:6556995-6557173	Bra035551.gene	A02:6557172-6557173	A5SS	3	3	-	ONT.3502.1	11.43	1.06359e-01	1.33527e-01	38|41.3793103448276|54.0540540540541	51.6129032258064|55.7377049180328|60.377358490566	A02_6556995_6557173_S_ONT.3502.1_1
A09:10261028-10261214	Bra027915.gene	A09:10261204-10261214	A5SS	3	3	-	ONT.18952.1	11.4	1.54846e-01	7.22799e-01	63.265306122449|65.9574468085106|48.2142857142857	68.9655172413793|65.5172413793103|77.1428571428572	A09_10261028_10261214_S_ONT.18952.1_1
A10:5586176-5586323	Bra003064.gene	A10:5586320-5586323	A5SS	2	2	-	ONT.21099.2	11.38	3.23780e-01	1.00000e+00	6.25|17.6470588235294|na	30|na|16.6666666666667	A10_5586176_5586323_S_ONT.21099.2_1
A05:4616828-4617965	ONT.10116	A05:4617038-4617721	IR	2	3	-	Ex.ONT.10116.2	11.36	2.74295e-01	5.36459e-01	40.9090909090909|30|na	42.1052631578947|58.3333333333333|40	A05_4617038_4617721_R_Ex.ONT.10116.2_1
A10:3591082-3591452	Bra037952.gene	A10:3591235-3591315	IR	3	3	-	Ex.Bra037952	11.33	2.43640e-02	7.41973e-01	0|0|0	5.55555555555556|11.7647058823529|16.6666666666667	A10_3591235_3591315_R_Ex.Bra037952_1
A08:4189194-4189963	Bra014043.gene	A08:4189887-4189963	TSS|A5SS	3	3	-	TSS.ONT.16266.2	11.31	2.43992e-01	1.00000e+00	35|35|13.3333333333333	44.8275862068966|41.1764705882353|31.25	A08_4189194_4189963_S_TSS.ONT.16266.2_1
A01:11962653-11963017	Bra036912.gene	A01:11962708-11962779	IR	3	2	-	ONT.602.2	11.29	4.65266e-02	4.76387e-02	0|9.09090909090909|4.54545454545455	15|na|16.6666666666667	A01_11962708_11962779_R_ONT.602.2_1
A01:2101471-2101547	Bra011455.gene	A01:2101471-2101482	A3SS	3	2	-	ONT.1178.1	11.26	4.58180e-01	4.63202e-01	25|56.25|45.4545454545455	na|45.4545454545455|61.5384615384615	A01_2101471_2101547_S_ONT.1178.1_1
A04:2677944-2678410	Bra014735.gene	A04:2677944-2677999	A5SS	3	3	-	Ex.ONT.7446.2	11.23	1.54145e-01	2.52997e-01	72.0930232558139|74.4186046511628|62.5	71.1538461538462|89.1891891891892|82.3529411764706	A04_2677944_2678410_S_Ex.ONT.7446.2_1
A06:17234020-17234632	Bra009697.gene	A06:17234020-17234022	TSS|A3SS	3	3	-	TSS.ONT.12746.2	11.22	1.70091e-01	3.61347e-01	12.1212121212121|9.375|2.94117647058824	9.375|30.5555555555556|18.1818181818182	A06_17234020_17234632_S_TSS.ONT.12746.2_1
A06:18900490-18900709	Bra009952.gene	A06:18900490-18900496	TSS|A3SS	3	3	-	TSS.ONT.12825.2	11.21	3.86683e-01	8.34620e-01	70.8333333333333|84|68.4210526315789	65.2173913043478|91.6666666666667|100	A06_18900490_18900709_S_TSS.ONT.12825.2_1
A01:4453734-4454131	Bra040169.gene	A01:4453734-4453736	A5SS	3	3	-	Ex.TSS.ONT.281.2	11.21	7.42599e-02	8.21707e-02	68.75|84.0909090909091|80	87.3239436619718|88.7931034482759|90.3614457831325	A01_4453734_4454131_S_Ex.TSS.ONT.281.2_1
A06:14994829-14996179	Bra038648.gene	A06:14996169-14996179	A5SS	3	3	-	ONT.12632.2	11.17	5.30796e-04	1.10491e-03	20.3703703703704|21.7391304347826|18	31.25|31.4285714285714|30.952380952381	A06_14994829_14996179_S_ONT.12632.2_1
A07:11833901-11834254	Bra012167.gene	A07:11833901-11833985	TSS|A3SS	3	3	-	TSS.ONT.14509.1	11.16	2.91675e-01	7.60927e-01	61.5384615384615|60.8695652173913|57.1428571428571	52.9411764705882|81.8181818181818|78.2608695652174	A07_11833901_11834254_S_TSS.ONT.14509.1_1
A10:13527940-13528418	Bra008983.gene	A10:13527940-13528074	A3SS	3	3	-	ONT.21472.3	11.15	1.24884e-02	1.89269e-01	8.06451612903226|13.4328358208955|12.280701754386	26.3157894736842|19.672131147541|21.25	A10_13527940_13528418_S_ONT.21472.3_1
A03:4599601-4599754	Bra006679.gene	A03:4599601-4599606	A3SS	3	3	-	Bra006679	11.13	3.09766e-01	4.57403e-01	26.3157894736842|37.5|26.3157894736842	23.5294117647059|50|50	A03_4599601_4599754_S_Bra006679_1
A04:18901606-18902957	Bra039276.gene	A04:18901606-18901636	A3SS	3	3	-	Ex.ONT.8785.3	11.12	5.54108e-01	9.04413e-01	51.1111111111111|56.25|82.3529411764706	84.6153846153846|46.1538461538462|92.3076923076923	A04_18901606_18902957_S_Ex.ONT.8785.3_1
A07:12819190-12819440	Bra012017.gene	A07:12819438-12819440	A3SS	3	3	-	Bra012017	11.08	1.73073e-01	4.54627e-01	43.3333333333333|33.3333333333333|28.5714285714286	38.0952380952381|55.5555555555556|44.8275862068966	A07_12819190_12819440_S_Bra012017_1
A04:16434460-16434895	Bra017146.gene	A04:16434775-16434870	IR	3	3	-	ONT.7914.3	11.08	1.94832e-01	3.10763e-01	45.4545454545455|53.1914893617021|34.0909090909091	59.6491228070175|59.9593495934959|46.3829787234043	A04_16434775_16434870_R_ONT.7914.3_1
A06:3502352-3502437	Bra019962.gene	A06:3502437-3502437	A5SS	3	3	-	ONT.12223.2	11.05	2.55354e-02	6.06243e-02	87.0967741935484|86.3636363636364|80	93.75|100|92.8571428571429	A06_3502352_3502437_S_ONT.12223.2_1
A10:3591316-3591752	Bra037952.gene	A10:3591457-3591532	IR	3	3	-	Ex.ONT.20238.2	11.04	2.06947e-02	6.30970e-01	0|0|0	5.55555555555556|11.7647058823529|15.7894736842105	A10_3591457_3591532_R_Ex.ONT.20238.2_1
A10:3591316-3591752	Bra037952.gene	A10:3591453-3591532	IR	3	3	-	Ex.Bra037952	11.04	2.06947e-02	6.30970e-01	0|0|0	5.55555555555556|11.7647058823529|15.7894736842105	A10_3591453_3591532_R_Ex.Bra037952_1
A04:16435780-16436172	Bra017145.gene	A04:16435930-16435996	SES	3	3	-	ONT.8642.2	11.04	1.48233e-01	2.36494e-01	14.5161290322581|21.4285714285714|31.0344827586207	36.3636363636364|25.6410256410256|38.0952380952381	A04_16435780_16436172_W_ONT.8642.2_1
A01:11961338-11962672	Bra036912.gene	A01:11962577-11962652	IR	3	2	-	Bra036912	11.03	3.81883e-02	3.91336e-02	0|8.33333333333333|4.16666666666667	15|na|15.3846153846154	A01_11962577_11962652_R_Bra036912_1
A10:3419653-3419981	Bra033230.gene	A10:3419980-3419981	A3SS	3	3	-	ONT.20230.4	10.95	2.53581e-01	1.00000e+00	7.14285714285714|20|0	10|30|20	A10_3419653_3419981_S_ONT.20230.4_1
A03:19024885-19027911	ONT.6838	A03:19024885-19024887	TSS|A3SS	3	2	-	TSS.ONT.6838.20	10.87	5.16072e-02	5.71073e-02	4|13.0434782608696|10.3448275862069	na|20|20	A03_19024885_19027911_S_TSS.ONT.6838.20_1
A02:10312535-10312818	Bra038318.gene	A02:10312535-10312748	TSS|A5SS	3	3	-	TSS.ONT.2612.2	10.86	5.12110e-01	5.86368e-01	60|51.7241379310345|23.0769230769231	76|47.3684210526316|44	A02_10312535_10312818_S_TSS.ONT.2612.2_1
A04:18608036-18608564	Bra040322.gene	A04:18608036-18608041	A3SS	3	3	-	Ex.Bra040322	10.85	4.85313e-03	7.89491e-03	70.2702702702703|65.7142857142857|66.6666666666667	76.4705882352941|80.9523809523809|77.7777777777778	A04_18608036_18608564_S_Ex.Bra040322_1
A01:9763883-9764473	Bra026331.gene	A01:9763883-9763890	TSS|A3SS	3	2	-	TSS.ONT.1573.1	10.85	4.41026e-01	5.03996e-01	69.2307692307692|61.5384615384615|90.9090909090909	na|90.9090909090909|78.5714285714286	A01_9763883_9764473_S_TSS.ONT.1573.1_1
A05:2918277-2918673	Bra005004.gene	A05:2918402-2918483	IR	3	3	-	ONT.10049.2	10.83	2.02040e-04	3.88807e-04	0|0|0	10|12.5|10	A05_2918402_2918483_R_ONT.10049.2_1
A05:1345591-1346256	Bra004679.gene	A05:1346252-1346256	A3SS	3	2	-	Ex.TSS.Bra004679	10.83	3.26407e-01	5.61697e-01	95.1219512195122|72.972972972973|82.7586206896552	100|na|88.8888888888889	A05_1345591_1346256_S_Ex.TSS.Bra004679_1
A08:18900094-18900191	Bra016722.gene	A08:18900094-18900096	A3SS	3	3	-	Ex.TSS.ONT.16833.3	10.81	2.14037e-02	8.43904e-02	31.6455696202532|33.8709677419355|25.3731343283582	39.6551724137931|39.5833333333333|44.0677966101695	A08_18900094_18900191_S_Ex.TSS.ONT.16833.3_1
A03:7199648-7199856	Bra022812.gene	A03:7199648-7199651	A5SS	3	3	-	ONT.4548.1	10.8	1.21523e-02	1.82966e-02	80.2197802197802|75|79.4520547945205	90.5405405405405|91.2280701754386|85.2941176470588	A03_7199648_7199856_S_ONT.4548.1_1
A08:12525595-12527160	Bra010229.gene	A08:12525754-12527016	IR	3	3	-	Ex.ONT.15639.1	10.79	1.94837e-01	6.45455e-01	67.1875|66.6666666666667|60.7843137254902	65|74.1935483870968|87.8048780487805	A08_12525754_12527016_R_Ex.ONT.15639.1_1
A06:13597885-13599646	Bra019595.gene	A06:13599625-13599646	TSS|A3SS	3	3	-	TSS.ONT.11508.8	10.78	1.14036e-02	2.35899e-02	10.3448275862069|7.14285714285714|7.69230769230769	15.3846153846154|23.0769230769231|19.047619047619	A06_13597885_13599646_S_TSS.ONT.11508.8_1
A09:32717261-32717385	Bra007840.gene	A09:32717261-32717272	TSS|A3SS	3	3	-	TSS.ONT.19738.3	10.75	3.19622e-01	1.00000e+00	16.6666666666667|10.3448275862069|6.25	28|33.3333333333333|4.16666666666667	A09_32717261_32717385_S_TSS.ONT.19738.3_1
A03:724498-724774	Bra005804.gene	A03:724498-724501	A5SS	3	3	-	Ex.Bra005804	10.75	2.88408e-01	4.34203e-01	26.7857142857143|20.4545454545455|15.7894736842105	26.530612244898|47.8260869565217|20.9302325581395	A03_724498_724774_S_Ex.Bra005804_1
A05:4616828-4617968	ONT.10116	A05:4617082-4617667	IR	3	3	-	Ex.ONT.10116.4	10.68	2.47401e-01	4.83898e-01	15.2542372881356|20.4545454545455|6.66666666666667	24.2424242424242|36.8421052631579|13.3333333333333	A05_4617082_4617667_R_Ex.ONT.10116.4_1
A02:17047322-17049080	Bra033186.gene	A02:17049074-17049080	TSS|A3SS	3	3	-	TSS.ONT.2818.2	10.68	2.98425e-01	3.03198e-01	38.4615384615385|23.5294117647059|23.0769230769231	25|50|42.1052631578947	A02_17047322_17049080_S_TSS.ONT.2818.2_1
A02:10348985-10349078	Bra038311.gene	A02:10348985-10348988	A5SS	3	3	-	ONT.2613.2	10.68	3.48890e-01	4.00790e-01	11.7647058823529|10.5263157894737|0	31.25|23.0769230769231|0	A02_10348985_10349078_S_ONT.2613.2_1
A05:6692777-6693544	Bra005640.gene	A05:6692983-6693475	IR	3	3	-	Ex.ONT.10192.1	10.65	2.61428e-02	5.14518e-02	0|0|7.14285714285714	15|9.09090909090909|15	A05_6692983_6693475_R_Ex.ONT.10192.1_1
A05:16173181-16173299	Bra033917.gene	A05:16173181-16173185	A3SS	2	3	-	Ex.ONT.10390.1	10.58	4.30095e-01	7.45027e-01	81.25|53.8461538461538|na	75|72.7272727272727|86.6666666666667	A05_16173181_16173299_S_Ex.ONT.10390.1_1
A05:4617082-4617787	ONT.10116	A05:4617614-4617787	A5SS	3	3	-	ONT.10116.16	10.57	1.56022e-01	2.95229e-01	14|5.71428571428571|0	20|8.33333333333333|23.0769230769231	A05_4617082_4617787_S_ONT.10116.16_1
A05:4617082-4617769	ONT.10116	A05:4617614-4617769	A5SS	3	3	-	ONT.10116.16	10.57	1.56022e-01	2.95229e-01	14|5.71428571428571|0	20|8.33333333333333|23.0769230769231	A05_4617082_4617769_S_ONT.10116.16_1
A05:4617082-4617763	ONT.10116	A05:4617614-4617763	A5SS	3	3	-	ONT.10116.16	10.57	1.56022e-01	2.95229e-01	14|5.71428571428571|0	20|8.33333333333333|23.0769230769231	A05_4617082_4617763_S_ONT.10116.16_1
A05:4617082-4617754	ONT.10116	A05:4617614-4617754	A5SS	3	3	-	ONT.10116.16	10.57	1.56022e-01	2.95229e-01	14|5.71428571428571|0	20|8.33333333333333|23.0769230769231	A05_4617082_4617754_S_ONT.10116.16_1
A05:4617082-4617721	ONT.10116	A05:4617614-4617721	A5SS	3	3	-	ONT.10116.16	10.57	1.56022e-01	2.95229e-01	14|5.71428571428571|0	20|8.33333333333333|23.0769230769231	A05_4617082_4617721_S_ONT.10116.16_1
A05:4617082-4617703	ONT.10116	A05:4617614-4617703	A5SS	3	3	-	ONT.10116.16	10.57	1.56022e-01	2.95229e-01	14|5.71428571428571|0	20|8.33333333333333|23.0769230769231	A05_4617082_4617703_S_ONT.10116.16_1
A05:4617082-4617688	ONT.10116	A05:4617614-4617688	A5SS	3	3	-	ONT.10116.16	10.57	1.56022e-01	2.95229e-01	14|5.71428571428571|0	20|8.33333333333333|23.0769230769231	A05_4617082_4617688_S_ONT.10116.16_1
A05:4617082-4617667	ONT.10116	A05:4617614-4617667	A5SS	3	3	-	ONT.10116.16	10.57	1.56022e-01	2.95229e-01	14|5.71428571428571|0	20|8.33333333333333|23.0769230769231	A05_4617082_4617667_S_ONT.10116.16_1
A03:21887816-21887976	Bra012867.gene	A03:21887816-21887838	TSS|A5SS	3	3	-	TSS.ONT.5337.3	10.54	6.48152e-02	8.97350e-02	38.6363636363636|45.4545454545455|43.75	47.6190476190476|51.8518518518518|60	A03_21887816_21887976_S_TSS.ONT.5337.3_1
A06:21555467-21555610	Bra025235.gene	A06:21555592-21555610	TSS|A3SS	3	3	-	TSS.ONT.11858.2	10.43	6.84140e-02	1.51995e-01	30.7692307692308|33.3333333333333|23.0769230769231	40|34.2857142857143|44.1860465116279	A06_21555467_21555610_S_TSS.ONT.11858.2_1
A05:4617082-4617787	ONT.10116	A05:4617704-4617787	A5SS	3	3	-	ONT.10116.19	10.39	1.37504e-01	2.60342e-01	6|2.85714285714286|0	24|8.33333333333333|7.69230769230769	A05_4617082_4617787_S_ONT.10116.19_1
A05:4617082-4617769	ONT.10116	A05:4617704-4617769	A5SS	3	3	-	ONT.10116.19	10.39	1.37504e-01	2.60342e-01	6|2.85714285714286|0	24|8.33333333333333|7.69230769230769	A05_4617082_4617769_S_ONT.10116.19_1
A05:4617082-4617763	ONT.10116	A05:4617704-4617763	A5SS	3	3	-	ONT.10116.19	10.39	1.37504e-01	2.60342e-01	6|2.85714285714286|0	24|8.33333333333333|7.69230769230769	A05_4617082_4617763_S_ONT.10116.19_1
A05:4617082-4617754	ONT.10116	A05:4617704-4617754	A5SS	3	3	-	ONT.10116.19	10.39	1.37504e-01	2.60342e-01	6|2.85714285714286|0	24|8.33333333333333|7.69230769230769	A05_4617082_4617754_S_ONT.10116.19_1
A05:4617082-4617721	ONT.10116	A05:4617704-4617721	A5SS	3	3	-	ONT.10116.19	10.39	1.37504e-01	2.60342e-01	6|2.85714285714286|0	24|8.33333333333333|7.69230769230769	A05_4617082_4617721_S_ONT.10116.19_1
A08:12525595-12526854	Bra010229.gene	A08:12525754-12526644	IR	3	3	-	Ex.Bra010229	10.36	2.19473e-01	7.67385e-01	68.75|66.6666666666667|60.7843137254902	65|74.1935483870968|88.0952380952381	A08_12525754_12526644_R_Ex.Bra010229_1
A06:4568882-4569102	Bra019764.gene	A06:4568882-4568889	A3SS	3	3	-	Ex.TSS.ONT.12272.2	10.34	3.39708e-01	8.16080e-01	60.8695652173913|35|42.8571428571429	45.4545454545455|64.2857142857143|60	A06_4568882_4569102_S_Ex.TSS.ONT.12272.2_1
A06:24316758-24316848	Bra033728.gene	A06:24316758-24316761	A5SS	3	3	-	Ex.TSS.ONT.12002.2	10.32	4.71435e-02	1.08892e-01	20.8955223880597|30.8823529411765|29.0322580645161	33.3333333333333|39.2156862745098|39.2156862745098	A06_24316758_24316848_S_Ex.TSS.ONT.12002.2_1
A01:2829184-2829268	Bra011307.gene	A01:2829266-2829268	A3SS	3	3	-	Bra011307	10.29	2.88152e-01	3.15721e-01	21.875|20.5882352941176|13.0434782608696	41.6666666666667|30.4347826086957|14.2857142857143	A01_2829184_2829268_S_Bra011307_1
A01:9050298-9050721	Bra026449.gene	A01:9050298-9050301	TSS|A3SS	3	3	-	TSS.ONT.1531.1	10.25	5.76141e-01	6.56147e-01	42.4242424242424|56.25|60	76.9230769230769|81.25|31.25	A01_9050298_9050721_S_TSS.ONT.1531.1_1
A01:24473720-24473964	Bra038688.gene	A01:24473720-24473722	A3SS	3	3	-	Ex.TSS.Bra038688	10.25	6.42141e-02	6.89726e-02	73.75|80|80	95|83.7837837837838|85.7142857142857	A01_24473720_24473964_S_Ex.TSS.Bra038688_1
A10:14120535-14120631	Bra009366.gene	A10:14120628-14120631	A3SS	3	3	-	ONT.20766.1	10.24	4.36910e-01	1.00000e+00	13.7931034482759|20|33.3333333333333	21.4285714285714|53.3333333333333|23.0769230769231	A10_14120535_14120631_S_ONT.20766.1_1
A09:19191094-19191198	Bra028039.gene	A09:19191094-19191105	A3SS	3	3	-	ONT.19188.1	10.12	4.14416e-01	1.00000e+00	32|38.4615384615385|5.88235294117647	31.25|30|45.4545454545455	A09_19191094_19191198_S_ONT.19188.1_1
A07:7498013-7498110	Bra014910.gene	A07:7498097-7498110	A3SS	3	3	-	Bra014910	10.09	3.48267e-01	1.00000e+00	67.741935483871|87.5|82.3529411764706	92.8571428571429|100|75	A07_7498013_7498110_S_Bra014910_1
A05:2917970-2918673	Bra005004.gene	A05:2918186-2918276	IR	3	3	-	Ex.ONT.10049.2	10.03	5.35195e-04	1.02986e-03	0|0|0	8.33333333333333|11.7647058823529|10	A05_2918186_2918276_R_Ex.ONT.10049.2_1
A05:4617116-4617793	ONT.10116	A05:4617770-4617793	A5SS	3	3	-	ONT.10116.3	10.02	2.66006e-01	5.03970e-01	35.7142857142857|31.25|20	28.5714285714286|38.4615384615385|50	A05_4617116_4617793_S_ONT.10116.3_1
A05:4617116-4617787	ONT.10116	A05:4617770-4617787	A5SS	3	3	-	ONT.10116.3	10.02	2.66006e-01	5.03970e-01	35.7142857142857|31.25|20	28.5714285714286|38.4615384615385|50	A05_4617116_4617787_S_ONT.10116.3_1
A08:13925055-13925697	Bra010470.gene	A08:13925383-13925464	IR (overlapping region)	3	2	-	Ex.Bra010470	10	2.29664e-01	8.17017e-01	0|0|10.7142857142857	7.14285714285714|na|20	A08_13925383_13925464_R_Ex.Bra010470_1
A08:13924548-13925382	Bra010470.gene	A08:13924791-13925054	IR (overlapping region)	3	2	-	Ex.Bra010470	10	2.29664e-01	8.17017e-01	0|0|10.7142857142857	7.14285714285714|na|20	A08_13924791_13925054_R_Ex.Bra010470_1
A09:9937834-9938170	Bra027876.gene	A09:9937946-9938013	IR	3	3	-	ONT.18944.1	9.99	2.32735e-01	1.00000e+00	17.5|26.4705882352941|38.8888888888889	32|44|36.8421052631579	A09_9937946_9938013_R_ONT.18944.1_1
A06:15355721-15355800	Bra024285.gene	A06:15355797-15355800	TSS|A3SS	3	3	-	TSS.ONT.11581.1	9.98	8.72336e-02	1.82938e-01	81.7073170731707|82|90.4761904761905	88.4615384615385|95.6521739130435|100	A06_15355721_15355800_S_TSS.ONT.11581.1_1
A06:15841255-15841845	Bra024363.gene	A06:15841613-15841686	IR	3	3	-	Ex.Bra024363	9.94	1.97554e-01	4.15434e-01	19.5121951219512|6.89655172413793|21.4285714285714	17.6470588235294|33.3333333333333|26.6666666666667	A06_15841613_15841686_R_Ex.Bra024363_1
A08:16724192-16724277	Bra010997.gene	A08:16724270-16724277	A5SS	3	3	-	ONT.16691.3	9.93	1.06440e-01	3.99958e-01	13.3333333333333|10.7142857142857|3.7037037037037	11.5384615384615|22.9166666666667|23.0769230769231	A08_16724192_16724277_S_ONT.16691.3_1
A09:31253553-31253797	Bra007546.gene	A09:31253553-31253642	A5SS	3	2	-	Ex.ONT.18092.2	9.92	2.57724e-01	1.00000e+00	64.7058823529412|46.1538461538462|59.375	na|66.6666666666667|66.6666666666667	A09_31253553_31253797_S_Ex.ONT.18092.2_1
A03:5590443-5590772	Bra028955.gene	A03:5590768-5590772	A3SS	3	3	-	Ex.TSS.ONT.4481.2	9.91	4.73123e-01	7.05574e-01	54.3478260869565|41.025641025641|24.1379310344828	61.5384615384615|55.5555555555556|32.1428571428571	A03_5590443_5590772_S_Ex.TSS.ONT.4481.2_1
A06:21390721-21391000	Bra025273.gene	A06:21390721-21390844	A5SS	3	3	-	Ex.TSS.ONT.11842.2	9.87	2.03628e-01	4.50930e-01	23.3333333333333|23.8095238095238|15.3846153846154	19.047619047619|35|38.0952380952381	A06_21390721_21391000_S_Ex.TSS.ONT.11842.2_1
A01:24398307-24398583	Bra038698.gene	A01:24398307-24398315	A5SS	3	3	-	Ex.TSS.Bra038698	9.86	2.17239e-01	2.33289e-01	78.7234042553192|90.9090909090909|74	87.0967741935484|86.1111111111111|100	A01_24398307_24398583_S_Ex.TSS.Bra038698_1
A08:13936104-13936358	Bra010473.gene	A08:13936356-13936358	A5SS	3	3	-	ONT.16536.1	9.85	2.68766e-01	9.57436e-01	0|3.125|6.45161290322581	25.8064516129032|0|13.3333333333333	A08_13936104_13936358_S_ONT.16536.1_1
A09:38141145-38141250	Bra032511.gene	A09:38141145-38141147	A3SS	3	3	-	Bra032511	9.84	1.99571e-01	1.00000e+00	85.2941176470588|70|87.0967741935484	97.4358974358974|86.6666666666667|87.8048780487805	A09_38141145_38141250_S_Bra032511_1
A06:8647584-8647928	Bra017933.gene	A06:8647584-8647585	A5SS	3	2	-	ONT.11366.1	9.79	5.60507e-01	1.00000e+00	87.5|59.0909090909091|62.5	92.3076923076923|na|66.6666666666667	A06_8647584_8647928_S_ONT.11366.1_1
A05:4616846-4617964	ONT.10116	A05:4617131-4617787	IR	3	3	-	Ex.ONT.10116.22	9.77	1.60156e-01	3.12075e-01	13.3333333333333|18.5185185185185|9.09090909090909	17.8571428571429|33.3333333333333|19.047619047619	A05_4617131_4617787_R_Ex.ONT.10116.22_1
A05:4616840-4617967	ONT.10116	A05:4617134-4617787	IR	3	3	-	Ex.ONT.10116.12	9.77	1.60156e-01	3.12075e-01	13.3333333333333|18.5185185185185|9.09090909090909	17.8571428571429|33.3333333333333|19.047619047619	A05_4617134_4617787_R_Ex.ONT.10116.12_1
A10:2986105-2986198	Bra033311.gene	A10:2986196-2986199	A3SS	3	3	-	Ex.TSS.ONT.20208.2	9.75	2.80420e-01	1.00000e+00	35.7142857142857|42.1052631578947|45	47.3684210526316|64.7058823529412|40	A10_2986105_2986198_S_Ex.TSS.ONT.20208.2_1
A09:26970982-26971131	Bra036845.gene	A09:26971126-26971131	TSS|A3SS	3	3	-	TSS.Bra036845	9.75	2.63155e-01	1.00000e+00	66.6666666666667|75|90	82.3529411764706|85.7142857142857|92.8571428571429	A09_26970982_26971131_S_TSS.Bra036845_1
A07:11022742-11022826	Bra012288.gene	A07:11022742-11022744	A3SS	3	3	-	Bra012288	9.7	5.68498e-06	1.47391e-05	0|0|0	10|10|9.09090909090909	A07_11022742_11022826_S_Bra012288_1
A01:12620484-12620997	ONT.614	A01:12620484-12620524	A5SS	3	3	-	Ex.ONT.614.3	9.64	1.74938e-01	1.77959e-01	62.962962962963|58.3333333333333|60.4651162790698	58.974358974359|74.2857142857143|77.4193548387097	A01_12620484_12620997_S_Ex.ONT.614.3_1
A01:141266-141472	Bra011869.gene	A01:141407-141472	TSS|A5SS	3	3	-	TSS.ONT.1046.13	9.63	1.94216e-01	1.97524e-01	9.52380952380952|8.10810810810811|10.5263157894737	13.7931034482759|31.25|12	A01_141266_141472_S_TSS.ONT.1046.13_1
A01:141266-141451	Bra011869.gene	A01:141407-141451	TSS|A5SS	3	3	-	TSS.ONT.1046.13	9.63	1.94216e-01	1.97524e-01	9.52380952380952|8.10810810810811|10.5263157894737	13.7931034482759|31.25|12	A01_141266_141451_S_TSS.ONT.1046.13_1
A02:248937-249011	Bra028877.gene	A02:249008-249012	A5SS	3	3	-	Ex.Bra028877	9.62	3.02471e-02	3.67485e-02	0|6.66666666666667|3.7037037037037	9.75609756097561|17.2413793103448|12.2448979591837	A02_248937_249011_S_Ex.Bra028877_1
A04:6454290-6454551	Bra028145.gene	A04:6454290-6454326	TSS|A3SS	3	3	-	TSS.ONT.8274.2	9.58	2.10439e-01	3.52082e-01	42.2222222222222|60|46.875	64.2857142857143|61.2903225806452|52.2727272727273	A04_6454290_6454551_S_TSS.ONT.8274.2_1
A05:15736090-15736198	Bra033881.gene	A05:15736090-15736101	TSS|A5SS	3	3	-	TSS.ONT.9374.2	9.57	6.18794e-02	1.07125e-01	7.01754385964912|8.33333333333333|7.40740740740741	24.1379310344828|11.5384615384615|15.7894736842105	A05_15736090_15736198_S_TSS.ONT.9374.2_1
A04:1778866-1779038	ONT.7413	A04:1778953-1779038	A3SS	3	3	-	Ex.TSS.ONT.7413.4	9.57	1.93742e-01	3.13051e-01	17.2413793103448|18.5185185185185|16	38.8888888888889|22.2222222222222|19.3548387096774	A04_1778866_1779038_S_Ex.TSS.ONT.7413.4_1
A04:1778866-1778997	ONT.7413	A04:1778953-1778997	TSS|A3SS	3	3	-	TSS.ONT.7413.4	9.57	1.93742e-01	3.13051e-01	17.2413793103448|18.5185185185185|16	38.8888888888889|22.2222222222222|19.3548387096774	A04_1778866_1778997_S_TSS.ONT.7413.4_1
A04:1778866-1778961	ONT.7413	A04:1778953-1778961	TSS|A3SS	3	3	-	TSS.ONT.7413.4	9.57	1.93742e-01	3.13051e-01	17.2413793103448|18.5185185185185|16	38.8888888888889|22.2222222222222|19.3548387096774	A04_1778866_1778961_S_TSS.ONT.7413.4_1
A04:11043129-11043220	Bra032137.gene	A04:11043129-11043135	A5SS	3	3	-	Ex.Bra032137	9.57	1.39138e-01	2.15238e-01	76.3157894736842|79.3103448275862|90.6976744186046	86.2068965517241|93.4782608695652|95.3488372093023	A04_11043129_11043220_S_Ex.Bra032137_1
A06:23997008-23997122	Bra025083.gene	A06:23997008-23997013	TSS|A5SS	3	3	-	TSS.Bra025083	9.56	6.22442e-01	1.00000e+00	92.3076923076923|94.1176470588235|40	80|86.2068965517241|88.8888888888889	A06_23997008_23997122_S_TSS.Bra025083_1
A08:19468342-19469608	Bra016839.gene	A08:19469115-19469194	IR	3	2	-	Ex.ONT.16870.1	9.55	2.17821e-02	8.65937e-02	3.44827586206897|5.55555555555556|0	13.3333333333333|na|11.7647058823529	A08_19469115_19469194_R_Ex.ONT.16870.1_1
A02:26200285-26200510	Bra031920.gene	A02:26200285-26200444	TSS|A3SS	3	3	-	TSS.Bra031920	9.54	1.11453e-01	1.36484e-01	72.5|85.3658536585366|84	87.5|94.7368421052632|88.2352941176471	A02_26200285_26200510_S_TSS.Bra031920_1
A07:23106899-23106971	Bra016017.gene	A07:23106971-23106971	A5SS	3	3	-	Ex.TSS.ONT.15084.2	9.53	7.16796e-02	2.18650e-01	57.8125|50|58	61.9047619047619|70.5882352941177|61.9047619047619	A07_23106899_23106971_S_Ex.TSS.ONT.15084.2_1
A01:9788977-9789795	Bra026326.gene	A01:9789120-9789268	IR	3	2	-	Ex.ONT.1577.1	9.52	3.92148e-01	4.48198e-01	0|21.4285714285714|0	na|13.3333333333333|20	A01_9789120_9789268_R_Ex.ONT.1577.1_1
A01:9788977-9789344	Bra026326.gene	A01:9789108-9789268	IR	3	2	-	Ex.Bra026326	9.52	3.92148e-01	4.48198e-01	0|21.4285714285714|0	na|13.3333333333333|20	A01_9789108_9789268_R_Ex.Bra026326_1
A01:9788777-9789107	Bra026326.gene	A01:9788878-9788976	IR	3	2	-	Ex.Bra026326	9.52	3.92148e-01	4.48198e-01	0|21.4285714285714|0	na|13.3333333333333|20	A01_9788878_9788976_R_Ex.Bra026326_1
A01:9788549-9788877	Bra026326.gene	A01:9788684-9788776	IR	3	2	-	Ex.ONT.1577.1	9.52	3.92148e-01	4.48198e-01	0|21.4285714285714|0	na|13.3333333333333|20	A01_9788684_9788776_R_Ex.ONT.1577.1_1
A01:9787999-9788877	Bra026326.gene	A01:9788210-9788776	IR	3	2	-	Ex.Bra026326	9.52	3.92148e-01	4.48198e-01	0|21.4285714285714|0	na|13.3333333333333|20	A01_9788210_9788776_R_Ex.Bra026326_1
A01:9787736-9788683	Bra026326.gene	A01:9788448-9788548	IR	3	2	-	Ex.ONT.1577.1	9.52	3.92148e-01	4.48198e-01	0|21.4285714285714|0	na|13.3333333333333|20	A01_9788448_9788548_R_Ex.ONT.1577.1_1
A09:13640418-13640618	Bra017450.gene	A09:13640540-13640618	TSS|A5SS	3	3	-	TSS.Bra017450	9.5	1.72232e-01	8.53452e-01	58.3333333333333|71.0526315789474|76.1904761904762	75|76.9230769230769|82.1428571428571	A09_13640418_13640618_S_TSS.Bra017450_1
A01:647214-647298	Bra011769.gene	A01:647293-647298	A3SS	3	3	-	Bra011769	9.46	2.82160e-01	3.15710e-01	44.7368421052632|41.9354838709677|37.5	54.1666666666667|61.5384615384615|36.8421052631579	A01_647214_647298_S_Bra011769_1
A07:19256559-19256698	Bra003960.gene	A07:19256559-19256606	A3SS	3	3	-	Ex.Bra003960	9.42	3.59792e-01	1.00000e+00	16.6666666666667|26.1904761904762|40.625	27.2727272727273|36.8421052631579|47.6190476190476	A07_19256559_19256698_S_Ex.Bra003960_1
A05:21740208-21740557	Bra034692.gene	A05:21740554-21740558	A5SS	3	3	-	Ex.Bra034692	9.42	2.85443e-01	5.14325e-01	13.7931034482759|26.8292682926829|4.54545454545455	16.6666666666667|30.4347826086957|26.3157894736842	A05_21740208_21740557_S_Ex.Bra034692_1
A09:22096123-22096387	Bra032377.gene	A09:22096123-22096133	A5SS	3	3	-	Ex.TSS.Bra032377	9.41	4.20427e-01	1.00000e+00	51.2820512820513|68.75|76.9230769230769	72|88.8888888888889|64.2857142857143	A09_22096123_22096387_S_Ex.TSS.Bra032377_1
Scaffold000104:502404-502645	Bra035388.gene	Scaffold000104:502404-502407	A5SS	3	3	-	Ex.Bra035388	9.38	6.59147e-02	1.00000e+00	11.7647058823529|16.4383561643836|8.51063829787234	18.6046511627907|18.75|27.5	Scaffold000104_502404_502645_S_Ex.Bra035388_1
A03:9632293-9632401	ONT.6321	A03:9632293-9632312	A3SS	3	3	-	Ex.ONT.6321.1	9.38	2.15105e-01	3.31569e-01	45|63.6363636363636|58.3333333333333	60|70.8333333333333|64.2857142857143	A03_9632293_9632401_S_Ex.ONT.6321.1_1
A06:3850899-3851359	Bra019893.gene	A06:3850899-3851295	A5SS	3	3	-	Ex.Bra019893	9.36	1.46403e-01	3.49244e-01	25|13.6363636363636|29.7297297297297	28.125|33.3333333333333|35	A06_3850899_3851359_S_Ex.Bra019893_1
A05:21341750-21341871	Bra027380.gene	A05:21341839-21341871	TSS|A3SS	3	3	-	TSS.Bra027380	9.27	1.73384e-01	3.10063e-01	5.88235294117647|15.625|7.69230769230769	26.6666666666667|10.3448275862069|20	A05_21341750_21341871_S_TSS.Bra027380_1
A05:21341750-21341841	Bra027380.gene	A05:21341839-21341841	TSS|A3SS	3	3	-	TSS.Bra027380	9.27	1.73384e-01	3.10706e-01	5.88235294117647|15.625|7.69230769230769	26.6666666666667|10.3448275862069|20	A05_21341750_21341841_S_TSS.Bra027380_1
A07:19933052-19933125	Bra004068.gene	A07:19933052-19933055	A3SS	3	3	-	Ex.Bra004068	9.26	3.43963e-01	9.90130e-01	32.3076923076923|17.7777777777778|20.5128205128205	38.0952380952381|18.1818181818182|42.1052631578947	A07_19933052_19933125_S_Ex.Bra004068_1
A05:24039236-24039681	Bra020764.gene	A05:24039437-24039681	A5SS	3	3	-	ONT.10797.1	9.25	4.41338e-01	8.19262e-01	27.2727272727273|36.8421052631579|30.7692307692308	20|52.6315789473684|50	A05_24039236_24039681_S_ONT.10797.1_1
A07:23651236-23651452	Bra015883.gene	A07:23651279-23651389	IR	3	3	-	Ex.Bra015883	9.21	1.27556e-01	3.88910e-01	3.63636363636364|7.27272727272727|4.44444444444444	11.1111111111111|8.33333333333333|23.5294117647059	A07_23651279_23651389_R_Ex.Bra015883_1
A07:23651236-23651452	Bra015883.gene	A07:23651279-23651383	IR	3	3	-	Ex.ONT.15132.1	9.21	1.27556e-01	3.88910e-01	3.63636363636364|7.27272727272727|4.44444444444444	11.1111111111111|8.33333333333333|23.5294117647059	A07_23651279_23651383_R_Ex.ONT.15132.1_1
A07:23651236-23651452	Bra015883.gene	A07:23651279-23651379	IR	3	3	-	Ex.ONT.15132.2	9.21	1.27556e-01	3.88910e-01	3.63636363636364|7.27272727272727|4.44444444444444	11.1111111111111|8.33333333333333|23.5294117647059	A07_23651279_23651379_R_Ex.ONT.15132.2_1
A05:4617131-4617787	ONT.10116	A05:4617131-4617133	A3SS	3	3	-	ONT.10116.12	9.19	1.26522e-01	2.46592e-01	3.84615384615385|13.6363636363636|0	17.3913043478261|10|17.6470588235294	A05_4617131_4617787_S_ONT.10116.12_1
A05:4617116-4617787	ONT.10116	A05:4617116-4617133	A3SS	3	3	-	ONT.10116.12	9.19	1.26522e-01	2.46592e-01	3.84615384615385|13.6363636363636|0	17.3913043478261|10|17.6470588235294	A05_4617116_4617787_S_ONT.10116.12_1
A05:4617082-4617787	ONT.10116	A05:4617082-4617133	A3SS	3	3	-	ONT.10116.12	9.19	1.26522e-01	2.46592e-01	3.84615384615385|13.6363636363636|0	17.3913043478261|10|17.6470588235294	A05_4617082_4617787_S_ONT.10116.12_1
A10:1760467-1760896	Bra015372.gene	A10:1760574-1760749	IR	3	2	-	ONT.20971.1	9.17	6.74919e-04	1.49625e-02	0|0|0	na|8.33333333333333|10	A10_1760574_1760749_R_ONT.20971.1_1
A10:12652856-12652933	Bra008791.gene	A10:12652856-12652861	A5SS	3	3	-	Ex.Bra008791	9.17	3.66593e-01	1.00000e+00	36.1111111111111|29.7297297297297|30.4347826086957	56.5217391304348|41.1764705882353|26.0869565217391	A10_12652856_12652933_S_Ex.Bra008791_1
A09:14704859-14704942	Bra017347.gene	A09:14704859-14704863	A3SS	3	3	-	Ex.Bra017347	9.15	2.89701e-02	1.44633e-01	23.75|22.8070175438596|17.3333333333333	28.5714285714286|28.5714285714286|34.2105263157895	A09_14704859_14704942_S_Ex.Bra017347_1
A05:4616838-4617965	ONT.10116	A05:4617082-4617787	IR	3	3	-	Ex.ONT.10116.9	9.13	1.66825e-01	3.26371e-01	10.7142857142857|14.6341463414634|6.66666666666667	16.6666666666667|29.4117647058824|13.3333333333333	A05_4617082_4617787_R_Ex.ONT.10116.9_1
A03:10041872-10042900	ONT.6344	A03:10042205-10042294	SES	3	3	-	ONT.6344.5	9.12	3.61246e-03	4.59352e-03	66.6666666666667|70.1754385964912|66	76.4705882352941|75.609756097561|78.125	A03_10041872_10042900_W_ONT.6344.5_1
A09:28039189-28039510	Bra006959.gene	A09:28039270-28039379	IR	3	2	-	Ex.ONT.17923.1	9.09	2.72228e-01	1.00000e+00	0|0|0	na|18.1818181818182|0	A09_28039270_28039379_R_Ex.ONT.17923.1_1
A09:28039189-28039451	Bra006959.gene	A09:28039270-28039370	IR	3	2	-	Ex.Bra006959	9.09	2.72228e-01	1.00000e+00	0|0|0	na|18.1818181818182|0	A09_28039270_28039370_R_Ex.Bra006959_1
A06:6164497-6165006	Bra026025.gene	A06:6165004-6165006	A3SS	3	3	-	Ex.TSS.ONT.11255.2	9.08	5.96085e-01	1.00000e+00	50|44.7368421052632|65.3061224489796	90|56.6666666666667|40.625	A06_6164497_6165006_S_Ex.TSS.ONT.11255.2_1
A06:9169304-9169761	Bra018006.gene	A06:9169304-9169307	A3SS	3	3	-	Ex.Bra018006	9.05	2.35320e-01	5.99190e-01	86.8421052631579|78.125|67.8571428571429	92.5|80.5555555555556|86.9047619047619	A06_9169304_9169761_S_Ex.Bra018006_1
A10:14250917-14251257	ONT.21534	A10:14251254-14251257	A5SS	3	3	-	Ex.ONT.21534.1	9.03	4.10288e-01	1.00000e+00	60|85.7142857142857|70.4545454545455	80|92.6829268292683|70.5882352941177	A10_14250917_14251257_S_Ex.ONT.21534.1_1
A10:2793585-2793956	ONT.20198	A10:2793585-2793613	A5SS	3	3	-	Ex.ONT.20198.2	8.99	4.34986e-01	1.00000e+00	21.4285714285714|17.2413793103448|24.3243243243243	34.6153846153846|44.8275862068966|10.5263157894737	A10_2793585_2793956_S_Ex.ONT.20198.2_1
A02:17804867-17805084	Bra021982.gene	A02:17804867-17804905	A5SS	3	3	-	Ex.ONT.2826.3	8.99	9.87165e-02	1.15323e-01	5.97014925373134|5.47945205479452|0	20|7.5|10.9090909090909	A02_17804867_17805084_S_Ex.ONT.2826.3_1
A07:23651390-23651626	Bra015883.gene	A07:23651453-23651533	IR	3	3	-	Ex.Bra015883	8.98	1.21710e-01	3.71219e-01	3.63636363636364|7.27272727272727|4.44444444444444	11.1111111111111|8.33333333333333|22.8571428571429	A07_23651453_23651533_R_Ex.Bra015883_1
A03:14921877-14922204	Bra001131.gene	A03:14921877-14922036	TSS|A5SS	3	2	-	TSS.ONT.4992.2	8.97	7.18152e-01	9.47205e-01	72.7272727272727|20|50	na|71.4285714285714|41.6666666666667	A03_14921877_14922204_S_TSS.ONT.4992.2_1
A03:1896936-1898348	Bra006080.gene	A03:1897768-1897849	IR	3	3	-	ONT.4241.1	8.93	6.22949e-02	8.43929e-02	37.2549019607843|31.4814814814815|39.5348837209302	40|48|47.0588235294118	A03_1897768_1897849_R_ONT.4241.1_1
A06:1237228-1237297	Bra018926.gene	A06:1237228-1237230	A5SS	3	3	-	Ex.Bra018926	8.92	9.07242e-02	1.86323e-01	79.7101449275362|82.1917808219178|82.6086956521739	98.2456140350877|86.9565217391304|86.0759493670886	A06_1237228_1237297_S_Ex.Bra018926_1
A03:8329682-8329865	Bra023033.gene	A03:8329852-8329866	A3SS	3	3	-	Ex.TSS.ONT.4612.2	8.9	1.70806e-01	2.59808e-01	31.7460317460317|22.6415094339623|36.2068965517241	44.1176470588235|40.9090909090909|32.258064516129	A03_8329682_8329865_S_Ex.TSS.ONT.4612.2_1
A03:20503561-20504183	Bra013102.gene	A03:20503790-20503889	IR (overlapping region)	3	3	-	ONT.5276.2	8.87	3.30061e-01	4.52896e-01	75|50|58.8235294117647	75|71.4285714285714|64	A03_20503790_20503889_R_ONT.5276.2_1
A02:13114151-13114831	Bra008253.gene	A02:13114217-13114594	IR	3	2	-	Ex.ONT.3727.1	8.86	2.29715e-01	2.65760e-01	4.76190476190476|3.2258064516129|0	na|4|19.047619047619	A02_13114217_13114594_R_Ex.ONT.3727.1_1
A07:10529352-10529638	Bra012350.gene	A07:10529352-10529357	A3SS	3	3	-	ONT.14465.2	8.85	4.21452e-01	1.00000e+00	26.6666666666667|43.75|30.7692307692308	29.4117647058824|40|58.3333333333333	A07_10529352_10529638_S_ONT.14465.2_1
A06:18452903-18453156	Bra009877.gene	A06:18452991-18453069	IR	3	3	-	Ex.Bra009877	8.84	3.20104e-01	6.78095e-01	4.8780487804878|0|3.44827586206897	3.57142857142857|26.9230769230769|4.34782608695652	A06_18452991_18453069_R_Ex.Bra009877_1
A06:18016758-18017288	Bra009805.gene	A06:18017286-18017288	A3SS	3	3	-	Bra009805	8.8	1.51284e-01	3.23301e-01	71.523178807947|60|61.25	74.390243902439|66.6666666666667|78.125	A06_18016758_18017288_S_Bra009805_1
A07:13952080-13952412	Bra028430.gene	A07:13952080-13952081	A3SS	3	3	-	Ex.ONT.14599.2	8.79	2.58795e-01	6.92794e-01	13.3333333333333|7.69230769230769|12.0689655172414	27.5|6.97674418604651|25	A07_13952080_13952412_S_Ex.ONT.14599.2_1
A06:15841687-15842292	Bra024363.gene	A06:15841846-15841923	IR	3	3	-	ONT.12679.2	8.75	2.56884e-01	5.39454e-01	19.5121951219512|7.14285714285714|23.0769230769231	17.6470588235294|33.3333333333333|25	A06_15841846_15841923_R_ONT.12679.2_1
A06:15841687-15842263	Bra024363.gene	A06:15841846-15841928	IR	3	3	-	Ex.Bra024363	8.75	2.56884e-01	5.39454e-01	19.5121951219512|7.14285714285714|23.0769230769231	17.6470588235294|33.3333333333333|25	A06_15841846_15841928_R_Ex.Bra024363_1
A01:3519476-3519566	Bra011172.gene	A01:3519559-3519566	A3SS	2	2	-	Ex.ONT.243.3	8.75	1.84408e-01	2.02686e-01	58.3333333333333|50|na	61.5384615384615|na|64.2857142857143	A01_3519476_3519566_S_Ex.ONT.243.3_1
A01:24531672-24531770	Bra038674.gene	A01:24531672-24531674	A3SS	3	3	-	Ex.TSS.ONT.1991.2	8.74	2.81215e-01	3.01392e-01	50|58.8235294117647|58.5365853658537	55.5555555555556|61.1111111111111|76.9230769230769	A01_24531672_24531770_S_Ex.TSS.ONT.1991.2_1
A03:21213217-21213299	Bra012989.gene	A03:21213297-21213299	A3SS	3	3	-	ONT.5307.2	8.72	5.05202e-02	6.96612e-02	56.7567567567568|64.1025641025641|57.1428571428571	64.7058823529412|71.7948717948718|67.6470588235294	A03_21213217_21213299_S_ONT.5307.2_1
A07:2009125-2009354	Bra002080.gene	A07:2009200-2009355	A5SS	3	3	-	Ex.TSS.ONT.14262.2	8.71	1.59779e-01	4.61170e-01	57.1428571428571|70.1754385964912|61.9718309859155	65.7142857142857|77.1428571428572|72.5490196078431	A07_2009125_2009354_S_Ex.TSS.ONT.14262.2_1
A07:2009125-2009207	Bra002080.gene	A07:2009200-2009208	A5SS	3	3	-	Ex.TSS.ONT.14262.3	8.71	1.59779e-01	4.61170e-01	57.1428571428571|70.1754385964912|61.9718309859155	65.7142857142857|77.1428571428572|72.5490196078431	A07_2009125_2009207_S_Ex.TSS.ONT.14262.3_1
A01:8509996-8510076	Bra013928.gene	A01:8509996-8510001	A5SS	3	3	-	ONT.479.1	8.71	1.40172e-01	1.59105e-01	81.25|70|81.8181818181818	88.2352941176471|80.9523809523809|90	A01_8509996_8510076_S_ONT.479.1_1
A06:5139173-5139397	Bra019660.gene	A06:5139392-5139397	A3SS	3	3	-	Ex.TSS.ONT.11180.2	8.67	3.20801e-01	7.75403e-01	67.8571428571429|59.0909090909091|50	71.4285714285714|75|56.5217391304348	A06_5139173_5139397_S_Ex.TSS.ONT.11180.2_1
Scaffold000096:418266-418352	Bra034496.gene	Scaffold000096:418266-418274	TSS|A3SS	3	3	-	TSS.Bra034496	8.64	2.20575e-01	1.00000e+00	34.1463414634146|22.8070175438596|23.4042553191489	38.7096774193548|41.3793103448276|26.1904761904762	Scaffold000096_418266_418352_S_TSS.Bra034496_1
A03:17179467-17179569	Bra001577.gene	A03:17179551-17179569	A3SS	3	3	-	Bra001577	8.64	4.27401e-03	5.75344e-03	85.4545454545455|86.5671641791045|85.9649122807018	91.7647058823529|96.3157894736842|95.8333333333333	A03_17179467_17179569_S_Bra001577_1
A05:19177847-19177981	Bra022315.gene	A05:19177948-19177981	TSS|A5SS	3	3	-	TSS.ONT.10496.1	8.62	2.31390e-01	4.06500e-01	71.4285714285714|71.4285714285714|89.4736842105263	85.7142857142857|88.0952380952381|84.375	A05_19177847_19177981_S_TSS.ONT.10496.1_1
A03:18607347-18607913	Bra001806.gene	A03:18607754-18607847	IR	2	3	-	Ex.ONT.5187.1	8.59	6.82687e-03	9.23747e-03	0|0|na	9.09090909090909|10|6.66666666666667	A03_18607754_18607847_R_Ex.ONT.5187.1_1
A01:1970828-1970934	Bra011487.gene	A01:1970828-1970830	A3SS	3	3	-	ONT.1166.1	8.57	1.30898e-02	1.37777e-02	69.3333333333333|71.0843373493976|69.1176470588235	81.9444444444444|77.9411764705882|75.3623188405797	A01_1970828_1970934_S_ONT.1166.1_1
A06:5355272-5356937	Bra026196.gene	A06:5355475-5355796	IR	3	3	-	ONT.11187.2	8.55	3.58148e-01	8.21978e-01	28.125|50|23.5294117647059	44.4444444444444|42.1052631578947|40.7407407407407	A06_5355475_5355796_R_ONT.11187.2_1
A06:5355125-5356931	Bra026196.gene	A06:5355267-5355796	IR	3	3	-	Ex.ONT.11187.1	8.55	3.58148e-01	8.66888e-01	28.125|50|23.5294117647059	44.4444444444444|42.1052631578947|40.7407407407407	A06_5355267_5355796_R_Ex.ONT.11187.1_1
A01:5196751-5196991	Bra013360.gene	A01:5196751-5196756	A5SS	3	3	-	Ex.TSS.ONT.310.2	8.55	2.26832e-01	2.51759e-01	44.1176470588235|59.4594594594595|56.6666666666667	57.1428571428571|69.2307692307692|59.5238095238095	A01_5196751_5196991_S_Ex.TSS.ONT.310.2_1
A01:2362172-2362392	Bra011394.gene	A01:2362172-2362175	A5SS	3	3	-	ONT.177.1	8.52	4.01986e-01	4.29957e-01	14.8148148148148|0|7.69230769230769	25|0|23.0769230769231	A01_2362172_2362392_S_ONT.177.1_1
A10:12864592-12864688	Bra008840.gene	A10:12864685-12864689	A5SS	3	3	-	Ex.ONT.21433.1	8.51	3.84211e-01	1.00000e+00	0|21.4285714285714|5.55555555555556	21.6216216216216|5.88235294117647|25	A10_12864592_12864688_S_Ex.ONT.21433.1_1
A06:15380524-15380669	Bra024293.gene	A06:15380524-15380527	A5SS	3	3	-	Ex.TSS.Bra024293	8.49	4.20076e-02	8.81227e-02	7.52688172043011|10|13.5135135135135	22.972972972973|18.5185185185185|15.0326797385621	A06_15380524_15380669_S_Ex.TSS.Bra024293_1
A05:24314030-24314146	Bra039439.gene	A05:24314030-24314032	A3SS	3	3	-	ONT.10813.1	8.48	5.11154e-01	9.51520e-01	51.1111111111111|47.2222222222222|35.7142857142857	55.5555555555556|70.5882352941177|33.3333333333333	A05_24314030_24314146_S_ONT.10813.1_1
A04:7705290-7705382	Bra025640.gene	A04:7705372-7705383	A3SS	3	2	-	Ex.Bra025640	8.47	3.10437e-01	5.21236e-01	38.7096774193548|25.8064516129032|23.5294117647059	na|42.3076923076923|33.3333333333333	A04_7705290_7705382_S_Ex.Bra025640_1
A05:4616842-4617968	ONT.10116	A05:4617082-4617613	IR	3	3	-	Ex.ONT.10116.16	8.46	3.30632e-01	6.43825e-01	20.6349206349206|22.2222222222222|12.5	30.5555555555556|36.8421052631579|13.3333333333333	A05_4617082_4617613_R_Ex.ONT.10116.16_1
A09:28372658-28373210	Bra007019.gene	A09:28372658-28372659	A5SS	3	3	-	Ex.Bra007019	8.45	2.94919e-02	1.82587e-01	77.7777777777778|82.9787234042553|74.2857142857143	87.2727272727273|86.9565217391304|86.1538461538462	A09_28372658_28373210_S_Ex.Bra007019_1
A06:4750627-4750758	Bra019733.gene	A06:4750627-4750630	A5SS	3	3	-	Ex.Bra019733	8.44	2.12919e-01	5.12016e-01	16.3120567375887|22.5352112676056|9.41176470588235	16.9230769230769|25|31.6455696202532	A06_4750627_4750758_S_Ex.Bra019733_1
A04:12879490-12879957	Bra035693.gene	A04:12879634-12879745	SES	2	3	-	ONT.7779.2	8.44	5.90656e-01	9.23025e-01	73.9130434782609|50|na	75|54.0540540540541|82.1428571428571	A04_12879490_12879957_W_ONT.7779.2_1
A09:37889452-37889527	Bra032452.gene	A09:37889452-37889455	A5SS	3	3	-	Ex.TSS.Bra032452	8.41	1.61116e-01	1.00000e+00	12.7659574468085|26.6666666666667|23.9130434782609	33.3333333333333|30.2325581395349|25	A09_37889452_37889527_S_Ex.TSS.Bra032452_1
A10:15835769-15835910	Bra009514.gene	A10:15835879-15835910	A3SS	3	2	-	Ex.TSS.ONT.20880.1	8.37	4.98193e-01	1.00000e+00	66.6666666666667|45.7142857142857|62.5	57.1428571428571|na|76.1904761904762	A10_15835769_15835910_S_Ex.TSS.ONT.20880.1_1
A02:12719808-12720252	Bra008197.gene	A02:12720236-12720252	TSS|A5SS	3	3	-	TSS.ONT.3714.1	8.32	4.17052e-01	4.81654e-01	32.5581395348837|22.2222222222222|34.0909090909091	42.1052631578947|21.7391304347826|50	A02_12719808_12720252_S_TSS.ONT.3714.1_1
A05:4616846-4617968	ONT.10116	A05:4617082-4617688	IR	3	3	-	Ex.ONT.10116.25	8.31	2.80483e-01	5.46253e-01	13.7931034482759|18.6046511627907|6.66666666666667	24.2424242424242|29.4117647058824|10.3448275862069	A05_4617082_4617688_R_Ex.ONT.10116.25_1
A01:24672971-24673114	Bra034164.gene	A01:24673043-24673115	A5SS	3	2	-	Ex.TSS.ONT.1997.7	8.3	2.41621e-01	2.60151e-01	55.5555555555556|52.9411764705882|47.3684210526316	na|66.6666666666667|53.8461538461538	A01_24672971_24673114_S_Ex.TSS.ONT.1997.7_1
A07:19720144-19722175	Bra004035.gene	A07:19720144-19720146	A5SS	3	3	-	Ex.ONT.13851.1	8.29	1.06374e-01	3.04181e-01	82.3104693140794|75.2|76.027397260274	80|87.0967741935484|91.304347826087	A07_19720144_19722175_S_Ex.ONT.13851.1_1
A07:19720139-19722175	Bra004035.gene	A07:19720139-19720146	A5SS	3	3	-	Ex.ONT.13851.1	8.29	1.06374e-01	3.04181e-01	82.3104693140794|75.2|76.027397260274	80|87.0967741935484|91.304347826087	A07_19720139_19722175_S_Ex.ONT.13851.1_1
A05:6259335-6259416	Bra005566.gene	A05:6259416-6259416	A5SS	3	3	-	Ex.ONT.10176.1	8.27	2.81431e-01	5.50833e-01	54.3478260869565|73.1707317073171|61.1111111111111	78.2608695652174|69.5652173913043|65.625	A05_6259335_6259416_S_Ex.ONT.10176.1_1
A04:11252874-11252949	Bra032104.gene	A04:11252946-11252949	TSS|A5SS	3	3	-	TSS.ONT.8408.3	8.27	4.27737e-01	6.63071e-01	14.2857142857143|8.69565217391304|35.4838709677419	27.2727272727273|36|20	A04_11252874_11252949_S_TSS.ONT.8408.3_1
A08:18847267-18847552	Bra016705.gene	A08:18847267-18847281	TSS|A3SS	3	3	-	TSS.ONT.16827.2	8.26	2.24470e-01	8.82356e-01	15.1515151515152|26.3157894736842|27.2727272727273	36|22.7272727272727|34.7826086956522	A08_18847267_18847552_S_TSS.ONT.16827.2_1
A05:19111878-19111972	Bra022325.gene	A05:19111966-19111972	A3SS	3	3	-	Ex.ONT.9478.3	8.22	1.09860e-01	1.92790e-01	40.3225806451613|34.8484848484849|31.3725490196078	45|37.9310344827586|48.2758620689655	A05_19111878_19111972_S_Ex.ONT.9478.3_1
A01:7757483-7757590	Bra013786.gene	A01:7757483-7757486	A5SS	3	3	-	Ex.Bra013786	8.22	1.94903e-02	2.19700e-02	16.4383561643836|11.7647058823529|11.864406779661	18.9189189189189|24.2424242424242|21.5686274509804	A01_7757483_7757590_S_Ex.Bra013786_1
A10:7550108-7550183	Bra002803.gene	A10:7550108-7550111	A5SS	3	3	-	ONT.20364.2	8.21	1.87853e-01	1.00000e+00	31.8181818181818|17.6470588235294|29.1666666666667	31.25|40|32	A10_7550108_7550183_S_ONT.20364.2_1
A02:24185589-24185687	Bra020533.gene	A02:24185684-24185688	A5SS	3	3	-	Ex.Bra020533	8.19	4.21952e-01	5.11091e-01	14.6341463414634|16.1290322580645|10.7142857142857	14.2857142857143|40|11.7647058823529	A02_24185589_24185687_S_Ex.Bra020533_1
A07:10909973-10910146	Bra012303.gene	A07:10909973-10909976	A5SS	3	3	-	ONT.13419.1	8.18	2.85253e-01	7.37565e-01	42.8571428571429|39.0625|40	48.2758620689655|37.7777777777778|60.4166666666667	A07_10909973_10910146_S_ONT.13419.1_1
A05:4616846-4617965	ONT.10116	A05:4617200-4617787	IR	3	3	-	Ex.ONT.10116.23	8.18	1.33320e-01	2.59822e-01	13.3333333333333|18.5185185185185|9.09090909090909	17.8571428571429|28.5714285714286|19.047619047619	A05_4617200_4617787_R_Ex.ONT.10116.23_1
A05:4616831-4617968	ONT.10116	A05:4617082-4617763	IR	3	3	-	Ex.ONT.10116.6	8.17	2.29083e-01	4.48136e-01	10.7142857142857|14.6341463414634|6.66666666666667	13.7931034482759|29.4117647058824|13.3333333333333	A05_4617082_4617763_R_Ex.ONT.10116.6_1
A03:9405328-9405431	Bra000122.gene	A03:9405431-9405431	A5SS	2	3	-	ONT.6303.2	8.17	6.22012e-01	9.51878e-01	na|53.3333333333333|14.2857142857143	40|47.0588235294118|38.8888888888889	A03_9405328_9405431_S_ONT.6303.2_1
A09:37794256-37794491	Bra032431.gene	A09:37794487-37794491	TSS|A5SS	3	2	-	TSS.ONT.20008.2	8.16	2.89039e-01	1.00000e+00	26.0869565217391|10|21.0526315789474	25|na|29.4117647058824	A09_37794256_37794491_S_TSS.ONT.20008.2_1
A02:5448874-5449024	Bra020380.gene	A02:5448983-5449024	TSS|A3SS	3	3	-	TSS.Bra020380	8.1	5.32549e-02	6.65551e-02	21.5384615384615|24.2424242424242|21.0526315789474	35.8974358974359|26.6666666666667|28.5714285714286	A02_5448874_5449024_S_TSS.Bra020380_1
A02:5448874-5448985	Bra020380.gene	A02:5448983-5448985	TSS|A3SS	3	3	-	TSS.Bra020380	8.1	5.32549e-02	6.65551e-02	21.5384615384615|24.2424242424242|21.0526315789474	35.8974358974359|26.6666666666667|28.5714285714286	A02_5448874_5448985_S_TSS.Bra020380_1
A10:13529375-13529505	Bra008984.gene	A10:13529497-13529505	TSS|A3SS	3	3	-	TSS.ONT.20718.3	8.07	1.73311e-01	1.00000e+00	51.8518518518518|64.0449438202247|55	70.6666666666667|59.4936708860759|64.9350649350649	A10_13529375_13529505_S_TSS.ONT.20718.3_1
A06:22857453-22857686	Bra024860.gene	A06:22857453-22857498	A5SS	3	3	-	ONT.11917.1	8.06	2.79848e-02	6.29999e-02	93.9393939393939|87.8787878787879|87.5	96|97.5|100	A06_22857453_22857686_S_ONT.11917.1_1
A05:4616842-4617967	ONT.10116	A05:4617116-4617787	IR	3	3	-	Ex.ONT.10116.14	8.05	2.00812e-01	3.91267e-01	10.6382978723404|13.5135135135135|6.25	12.5|27.7777777777778|14.2857142857143	A05_4617116_4617787_R_Ex.ONT.10116.14_1
A09:30189588-30189804	Bra007336.gene	A09:30189800-30189805	A3SS	3	3	-	Ex.TSS.ONT.18032.2	8.04	4.27329e-01	1.00000e+00	30.7692307692308|29.4117647058824|54.5454545454545	53.8461538461538|45|40	A09_30189588_30189804_S_Ex.TSS.ONT.18032.2_1
A09:31253495-31254905	Bra007546.gene	A09:31253647-31253797	IR	3	3	-	Ex.ONT.18092.3	8.02	3.47248e-01	1.00000e+00	5.55555555555556|7.14285714285714|0	25|11.7647058823529|0	A09_31253647_31253797_R_Ex.ONT.18092.3_1
A09:31253493-31254905	Bra007546.gene	A09:31253643-31253797	IR	3	3	-	Ex.ONT.18092.2	8.02	3.47248e-01	1.00000e+00	5.55555555555556|7.14285714285714|0	25|11.7647058823529|0	A09_31253643_31253797_R_Ex.ONT.18092.2_1
A08:10509738-10510237	Bra020904.gene	A08:10509738-10509741	TSS|A5SS	3	3	-	TSS.ONT.15565.2	8.02	9.75521e-02	3.32609e-01	29.0322580645161|25.7142857142857|29.0909090909091	34|42.8571428571429|31.0344827586207	A08_10509738_10510237_S_TSS.ONT.15565.2_1
A08:10070835-10071212	Bra020971.gene	A08:10070941-10071070	SES	3	3	-	Bra020971	8.01	2.68074e-01	9.13650e-01	56.8627450980392|35.4838709677419|44.4444444444444	54.4303797468354|52.3809523809524|54	A08_10070835_10071212_W_Bra020971_1
A07:10003489-10003564	Bra012421.gene	A07:10003489-10003492	A5SS	3	3	-	Ex.Bra012421	7.99	2.38173e-01	6.14424e-01	15.3846153846154|25.8064516129032|23.8095238095238	23.5294117647059|26.3157894736842|39.1304347826087	A07_10003489_10003564_S_Ex.Bra012421_1
A02:19008510-19008602	Bra022101.gene	A02:19008510-19008524	A3SS	3	3	-	Bra022101	7.96	4.44862e-01	5.24692e-01	30|32.5581395348837|29.7297297297297	57.1428571428571|32.3529411764706|26.6666666666667	A02_19008510_19008602_S_Bra022101_1
A08:17740338-17740612	Bra016445.gene	A08:17740338-17740348	A5SS	3	3	-	Ex.TSS.Bra016445	7.95	4.15235e-01	1.00000e+00	52.3809523809524|74.0740740740741|70	73.3333333333333|63.6363636363636|83.3333333333333	A08_17740338_17740612_S_Ex.TSS.Bra016445_1
A03:4923270-4923380	Bra006756.gene	A03:4923270-4923276	A5SS	3	3	-	Ex.Bra006756	7.95	8.28317e-02	1.22632e-01	93.75|90.3846153846154|82.1428571428571	96.7741935483871|97.0588235294118|96.2962962962963	A03_4923270_4923380_S_Ex.Bra006756_1
A10:5885607-5886377	Bra003041.gene	A10:5885669-5885745	IR	3	2	-	Ex.ONT.21106.4	7.92	3.91384e-01	1.00000e+00	6.25|0|0	na|0|20	A10_5885669_5885745_R_Ex.ONT.21106.4_1
A05:22244128-22244403	Bra034808.gene	A05:22244403-22244404	A3SS	3	3	-	Ex.ONT.9635.2	7.88	2.83234e-01	5.11732e-01	71.7391304347826|50|60.8695652173913	70.5882352941177|66.9642857142857|68.695652173913	A05_22244128_22244403_S_Ex.ONT.9635.2_1
A08:9939956-9941094	Bra020988.gene	A08:9940847-9940935	IR	2	3	-	Ex.Bra020988	7.87	3.56700e-01	1.00000e+00	na|5.88235294117647|0	21.4285714285714|4.34782608695652|6.66666666666667	A08_9940847_9940935_R_Ex.Bra020988_1
A09:986777-986919	Bra036265.gene	A09:986884-986919	A5SS	3	3	-	Ex.TSS.Bra036265	7.86	1.65914e-01	1.00000e+00	72.7272727272727|75|80	80|92|79.3103448275862	A09_986777_986919_S_Ex.TSS.Bra036265_1
A09:2970092-2970259	Bra036530.gene	A09:2970257-2970259	TSS|A3SS	3	2	-	TSS.ONT.17145.6	7.77	1.55943e-01	9.98376e-01	11.5384615384615|3.7037037037037|6.25	na|11.1111111111111|18.75	A09_2970092_2970259_S_TSS.ONT.17145.6_1
A09:2970092-2970257	Bra036530.gene	A09:2970257-2970257	TSS|A3SS	3	2	-	TSS.ONT.17145.6	7.77	1.55943e-01	9.98376e-01	11.5384615384615|3.7037037037037|6.25	na|11.1111111111111|18.75	A09_2970092_2970257_S_TSS.ONT.17145.6_1
A06:15668032-15668115	Bra024339.gene	A06:15668032-15668035	A5SS	3	3	-	Ex.Bra024339	7.77	3.96863e-01	8.33746e-01	28.169014084507|16.4179104477612|20	30.2325581395349|41.6666666666667|16	A06_15668032_15668115_S_Ex.Bra024339_1
A05:14331829-14331906	Bra034457.gene	A05:14331905-14331906	A5SS	3	3	-	ONT.10362.3	7.75	1.23503e-02	2.13010e-02	0|0|0	11.1111111111111|7.14285714285714|5	A05_14331829_14331906_S_ONT.10362.3_1
A05:14331829-14331905	Bra034457.gene	A05:14331905-14331905	A5SS	3	3	-	ONT.10362.3	7.75	1.23503e-02	2.13010e-02	0|0|0	11.1111111111111|7.14285714285714|5	A05_14331829_14331905_S_ONT.10362.3_1
A01:22887171-22887551	Bra021150.gene	A01:22887468-22887552	A3SS	3	3	-	Ex.TSS.ONT.831.4	7.75	1.69338e-01	1.80451e-01	71.1538461538462|69.2307692307692|81.6326530612245	76.7441860465116|85.1851851851852|83.3333333333333	A01_22887171_22887551_S_Ex.TSS.ONT.831.4_1
A06:20456347-20456486	Bra037520.gene	A06:20456483-20456486	A5SS	3	3	-	ONT.12884.2	7.74	1.39222e-01	2.99824e-01	15.625|23.9130434782609|20.6896551724138	29.0909090909091|33.0275229357798|21.3235294117647	A06_20456347_20456486_S_ONT.12884.2_1
A05:22293987-22294184	Bra034821.gene	A05:22294181-22294185	A5SS	3	3	-	Ex.Bra034821	7.74	1.48600e-01	2.68595e-01	8.75|13.8888888888889|12.280701754386	27.2727272727273|13.7931034482759|17.0731707317073	A05_22293987_22294184_S_Ex.Bra034821_1
A08:1538251-1539160	Bra014336.gene	A08:1538404-1539029	IR	3	2	-	Ex.Bra014336	7.69	2.72228e-01	9.88659e-01	0|0|0	0|15.3846153846154|na	A08_1538404_1539029_R_Ex.Bra014336_1
A06:20843072-20843172	Bra025370.gene	A06:20843167-20843172	A3SS	3	3	-	Ex.Bra025370	7.66	4.46673e-02	9.81514e-02	73.5294117647059|66.6666666666667|68.5714285714286	80.5555555555556|76.1904761904762|75	A06_20843072_20843172_S_Ex.Bra025370_1
A08:20064578-20064779	Bra030680.gene	A08:20064775-20064780	A3SS	3	3	-	Ex.TSS.ONT.16079.2	7.65	4.47135e-01	1.00000e+00	46.1538461538462|40|42.1052631578947	54.5454545454545|33.3333333333333|63.3333333333333	A08_20064578_20064779_S_Ex.TSS.ONT.16079.2_1
A07:7321819-7322167	Bra014934.gene	A07:7322010-7322081	SES	3	3	-	Bra014934	7.64	3.53540e-01	1.00000e+00	31.5789473684211|25.4901960784314|20.4819277108434	43.9024390243902|35.1351351351351|21.4285714285714	A07_7321819_7322167_W_Bra014934_1
A02:14571422-14571491	Bra008425.gene	A02:14571422-14571423	TSS|A5SS	3	3	-	TSS.Bra008425	7.64	5.64743e-03	6.56053e-03	76.8115942028985|80.7692307692308|80	87.8048780487805|87.2727272727273|85.4166666666667	A02_14571422_14571491_S_TSS.Bra008425_1
A05:4616840-4617967	ONT.10116	A05:4617082-4617769	IR	3	3	-	Ex.ONT.10116.13	7.63	2.21150e-01	4.30861e-01	10.7142857142857|14.6341463414634|6.66666666666667	13.7931034482759|27.7777777777778|13.3333333333333	A05_4617082_4617769_R_Ex.ONT.10116.13_1
A05:25205548-25206064	Bra039126.gene	A05:25205548-25205550	A3SS	3	3	-	Ex.ONT.10882.5	7.63	1.83978e-01	3.46585e-01	72.7272727272727|63.8888888888889|58.3333333333333	68.2926829268293|73.6842105263158|75.8620689655172	A05_25205548_25206064_S_Ex.ONT.10882.5_1
A10:14864465-14864553	Bra009200.gene	A10:14864552-14864553	A5SS	3	2	-	ONT.21568.1	7.62	3.55376e-01	1.00000e+00	18.1818181818182|5.40540540540541|3.33333333333333	na|11.7647058823529|21.4285714285714	A10_14864465_14864553_S_ONT.21568.1_1
A07:10047042-10047138	Bra012415.gene	A07:10047042-10047043	A3SS	3	3	-	Ex.TSS.ONT.14450.1	7.61	2.04274e-01	5.27498e-01	78.125|70|62.5	82.2222222222222|75.7575757575758|75.4716981132076	A07_10047042_10047138_S_Ex.TSS.ONT.14450.1_1
A05:4616839-4617968	ONT.10116	A05:4617082-4617754	IR	3	3	-	Ex.ONT.10116.10	7.61	2.79025e-01	5.43455e-01	12.280701754386|14.6341463414634|6.66666666666667	16.6666666666667|29.4117647058824|10.3448275862069	A05_4617082_4617754_R_Ex.ONT.10116.10_1
A07:20152034-20152107	Bra004105.gene	A07:20152105-20152107	TSS|A3SS	3	3	-	TSS.ONT.13869.2	7.58	2.56280e-01	7.41597e-01	63|48.6238532110092|63.7362637362637	71.6216216216216|64.7727272727273|61.7021276595745	A07_20152034_20152107_S_TSS.ONT.13869.2_1
A05:21294575-21294789	Bra027370.gene	A05:21294575-21294600	TSS|A5SS	3	3	-	TSS.ONT.9571.3	7.58	1.20738e-01	2.16199e-01	21.0526315789474|26.3157894736842|16	33.3333333333333|27.7777777777778|25	A05_21294575_21294789_S_TSS.ONT.9571.3_1
A02:7645990-7646152	Bra022593.gene	A02:7646149-7646153	A5SS	3	3	-	Ex.Bra022593	7.57	2.23996e-01	2.82609e-01	27.6595744680851|22.8571428571429|32.4324324324324	43.75|33.3333333333333|28.5714285714286	A02_7645990_7646152_S_Ex.Bra022593_1
A01:25433511-25433980	Bra040020.gene	A01:25433511-25433513	TSS|A3SS	3	3	-	TSS.ONT.2050.2	7.55	2.29701e-01	2.49087e-01	14.2857142857143|16.6666666666667|28.5714285714286	30.4347826086957|30.3030303030303|21.4285714285714	A01_25433511_25433980_S_TSS.ONT.2050.2_1
A05:4616845-4617965	ONT.10116	A05:4617082-4617703	IR	3	3	-	Ex.ONT.10116.19	7.52	3.14105e-01	6.11688e-01	13.7931034482759|18.6046511627907|6.66666666666667	21.875|29.4117647058824|10.3448275862069	A05_4617082_4617703_R_Ex.ONT.10116.19_1
A01:8020774-8021426	Bra013836.gene	A01:8020982-8021178	IR	3	3	-	Ex.ONT.453.3	7.52	2.34207e-01	2.64752e-01	0|2.77777777777778|3.03030303030303	4.65116279069767|3.7037037037037|20	A01_8020982_8021178_R_Ex.ONT.453.3_1
A01:8020774-8021426	Bra013836.gene	A01:8020977-8021178	IR	3	3	-	Ex.ONT.453.2	7.52	2.34207e-01	2.64752e-01	0|2.77777777777778|3.03030303030303	4.65116279069767|3.7037037037037|20	A01_8020977_8021178_R_Ex.ONT.453.2_1
A10:12970111-12970670	Bra008859.gene	A10:12970606-12970670	A5SS	3	3	-	ONT.21440.1	7.5	5.28451e-01	1.00000e+00	75|50|64.2857142857143	57.8947368421053|68.1818181818182|85.7142857142857	A10_12970111_12970670_S_ONT.21440.1_1
A03:21260912-21261343	Bra012977.gene	A03:21260912-21260914	A3SS	2	2	-	ONT.6941.2	7.5	7.75769e-01	1.00000e+00	50|na|85	na|90|60	A03_21260912_21261343_S_ONT.6941.2_1
A09:1548518-1548724	Bra039089.gene	A09:1548707-1548724	TSS|A5SS	3	3	-	TSS.ONT.18605.1	7.49	3.80560e-01	1.00000e+00	38.3333333333333|58.6466165413534|55.5555555555556	50.7246376811594|65.3465346534654|58.9285714285714	A09_1548518_1548724_S_TSS.ONT.18605.1_1
A05:4372411-4372492	Bra005264.gene	A05:4372490-4372492	A3SS	3	2	-	Bra005264	7.46	6.39458e-01	1.00000e+00	63.6363636363636|47.6190476190476|84.2105263157895	na|78.5714285714286|66.6666666666667	A05_4372411_4372492_S_Bra005264_1
A10:14698673-14699090	Bra009241.gene	A10:14698673-14698688	TSS|A3SS	3	2	-	TSS.ONT.21557.1	7.42	6.87490e-01	1.00000e+00	42.1052631578947|37.037037037037|57.6923076923077	72.7272727272727|na|33.3333333333333	A10_14698673_14699090_S_TSS.ONT.21557.1_1
A06:4950622-4950718	Bra019692.gene	A06:4950622-4950625	A5SS	3	3	-	Ex.Bra019692	7.38	4.39430e-01	1.00000e+00	24.5283018867925|28.7878787878788|22.4489795918367	44.1176470588235|16.2790697674419|37.5	A06_4950622_4950718_S_Ex.Bra019692_1
A02:20126091-20127009	Bra026606.gene	A02:20126210-20126634	IR	2	3	-	Ex.ONT.3898.1	7.36	6.43673e-01	7.64888e-01	32|25|na	16.6666666666667|54.5454545454545|36.3636363636364	A02_20126210_20126634_R_Ex.ONT.3898.1_1
A05:4616846-4617968	ONT.10116	A05:4617116-4617607	IR	3	3	-	Ex.ONT.10116.26	7.35	4.02718e-01	7.83723e-01	17.6470588235294|21.9512195121951|6.25	18.6046511627907|35|14.2857142857143	A05_4617116_4617607_R_Ex.ONT.10116.26_1
A05:24039236-24039681	Bra020764.gene	A05:24039437-24039521	SES	3	3	-	ONT.10797.3	7.34	4.80544e-01	8.91976e-01	27.4193548387097|35.1351351351351|29.4117647058824	20|50|44	A05_24039236_24039681_W_ONT.10797.3_1
A03:19365595-19365728	Bra001919.gene	A03:19365595-19365598	A5SS	3	3	-	ONT.5213.1	7.34	2.58451e-01	3.50755e-01	14.2857142857143|22.5|14.2857142857143	33.3333333333333|16.6666666666667|23.0769230769231	A03_19365595_19365728_S_ONT.5213.1_1
A04:2319386-2320066	Bra014696.gene	A04:2319672-2319773	IR	3	2	-	Bra014696	7.32	3.91132e-01	3.95744e-01	78.5714285714286|60.8695652173913|69.5652173913043	72.7272727272727|na|81.25	A04_2319672_2319773_R_Bra014696_1
A09:5854562-5854785	Bra036720.gene	A09:5854774-5854785	TSS|A3SS	3	3	-	TSS.ONT.17311.5	7.31	4.56518e-01	1.00000e+00	9.67741935483871|38.8888888888889|20	29.4117647058824|26.4705882352941|34.6153846153846	A09_5854562_5854785_S_TSS.ONT.17311.5_1
A09:28283449-28283608	Bra007004.gene	A09:28283449-28283455	A3SS	3	3	-	Ex.TSS.ONT.19484.1	7.31	2.77769e-01	1.00000e+00	23.8095238095238|11.9047619047619|5.71428571428571	25.7142857142857|17.6470588235294|20	A09_28283449_28283608_S_Ex.TSS.ONT.19484.1_1
A06:24221852-24223685	ONT.11994	A06:24223032-24223117	IR (overlapping region)	3	3	-	ONT.11994.3	7.3	1.52306e-02	3.51703e-02	87.6923076923077|91.6666666666667|91.6666666666667	100|96|96.9230769230769	A06_24223032_24223117_R_ONT.11994.3_1
A08:831607-831692	Bra030927.gene	A08:831607-831610	A3SS	3	3	-	Ex.ONT.16180.1	7.28	6.31967e-01	1.00000e+00	82.7586206896552|84.375|56	81.8181818181818|100|63.1578947368421	A08_831607_831692_S_Ex.ONT.16180.1_1
A07:712901-713101	Bra039003.gene	A07:712989-713009	SES	3	3	-	ONT.14221.1	7.26	1.45681e-01	4.83725e-01	91.044776119403|87.0588235294118|77.5510204081633	93.3333333333333|91.8032786885246|92.3076923076923	A07_712901_713101_W_ONT.14221.1_1
A02:20263258-20263506	ONT.3902	A02:20263376-20263421	SES	3	2	-	ONT.3902.2	7.23	6.78959e-01	8.03869e-01	73.3333333333333|37.7777777777778|72	75|na|61.5384615384615	A02_20263258_20263506_W_ONT.3902.2_1
A01:16231039-16231125	Bra035427.gene	A01:16231039-16231039	A5SS	3	3	-	Bra035427	7.23	3.73080e-01	3.89053e-01	52.0833333333333|43.1818181818182|41.6666666666667	48.6486486486487|44.4444444444444|65.5172413793103	A01_16231039_16231125_S_Bra035427_1
A04:2108087-2110647	Bra014665.gene	A04:2108689-2110274	IR	2	2	-	Ex.ONT.8161.11	7.18	5.06332e-03	6.86159e-03	0|0|na	na|6.66666666666667|7.69230769230769	A04_2108689_2110274_R_Ex.ONT.8161.11_1
A04:2108078-2110641	Bra014665.gene	A04:2108691-2110277	IR	2	2	-	Ex.ONT.8161.4	7.18	5.06332e-03	8.29096e-03	0|0|na	na|6.66666666666667|7.69230769230769	A04_2108691_2110277_R_Ex.ONT.8161.4_1
A02:10944021-10945223	Bra007930.gene	A02:10944088-10945121	IR	3	3	-	Ex.Bra007930	7.18	2.21938e-02	2.55315e-02	0|4.16666666666667|0	11.1111111111111|8.33333333333333|6.25	A02_10944088_10945121_R_Ex.Bra007930_1
A03:8114738-8114986	Bra022987.gene	A03:8114738-8114764	TSS|A5SS	3	3	-	TSS.ONT.4599.3	7.15	4.75383e-01	7.20849e-01	46.5116279069767|20|46.1538461538462	47.0588235294118|47.0588235294118|40	A03_8114738_8114986_S_TSS.ONT.4599.3_1
A10:545834-546750	Bra015559.gene	A10:546354-546671	IR	3	2	-	Ex.ONT.20933.2	7.14	2.72228e-01	1.00000e+00	0|0|0	na|0|14.2857142857143	A10_546354_546671_R_Ex.ONT.20933.2_1
A03:14222110-14222426	Bra000973.gene	A03:14222202-14222287	IR	3	2	-	Ex.Bra000973	7.14	2.72228e-01	2.76659e-01	0|0|0	na|14.2857142857143|0	A03_14222202_14222287_R_Ex.Bra000973_1
A10:5885328-5886306	Bra003041.gene	A10:5885522-5885668	IR	3	2	-	Ex.Bra003041	7.13	3.96946e-01	1.00000e+00	5.88235294117647|0|0	na|0|18.1818181818182	A10_5885522_5885668_R_Ex.Bra003041_1
A10:5885328-5885668	Bra003041.gene	A10:5885522-5885606	IR	3	2	-	Ex.ONT.21106.3	7.13	3.96946e-01	1.00000e+00	5.88235294117647|0|0	na|0|18.1818181818182	A10_5885522_5885606_R_Ex.ONT.21106.3_1
A10:5885058-5885521	Bra003041.gene	A10:5885168-5885327	IR	3	2	-	Ex.Bra003041	7.13	3.96946e-01	1.00000e+00	5.88235294117647|0|0	na|0|18.1818181818182	A10_5885168_5885327_R_Ex.Bra003041_1
A10:5885058-5885521	Bra003041.gene	A10:5885105-5885327	IR	3	2	-	Ex.ONT.21106.3	7.13	3.96946e-01	1.00000e+00	5.88235294117647|0|0	na|0|18.1818181818182	A10_5885105_5885327_R_Ex.ONT.21106.3_1
A01:5408007-5408129	Bra013395.gene	A01:5408007-5408026	A3SS	3	3	-	Bra013395	7.13	2.19245e-01	2.43714e-01	78.3783783783784|75.6578947368421|75	79.2307692307692|78.1609195402299|93.0232558139535	A01_5408007_5408129_S_Bra013395_1
A09:32959561-32961884	Bra039217.gene	A09:32960354-32961226	IR	3	3	-	Ex.ONT.18191.4	7.12	1.46353e-01	1.00000e+00	11.1111111111111|15.3061224489796|11.2903225806452	12.3287671232877|24.2105263157895|22.5225225225225	A09_32960354_32961226_R_Ex.ONT.18191.4_1
A06:15841193-15841845	Bra024363.gene	A06:15841603-15841678	IR	3	3	-	Ex.ONT.12679.3	7.11	3.58321e-01	7.53448e-01	19.5121951219512|9.52380952380952|27.2727272727273	17.6470588235294|33.3333333333333|26.6666666666667	A06_15841603_15841678_R_Ex.ONT.12679.3_1
A03:19035175-19035292	ONT.6838	A03:19035175-19035180	TSS|A3SS	3	3	-	TSS.ONT.6838.13	7.11	5.66311e-03	7.67400e-03	48|48.5955056179775|52.1052631578947	56.0975609756098|56.8561872909699|57.0652173913043	A03_19035175_19035292_S_TSS.ONT.6838.13_1
A09:10261028-10262006	Bra027915.gene	A09:10261204-10261264	SES	3	3	-	ONT.18952.1	7.1	1.95015e-01	9.10139e-01	77.9069767441861|78.3132530120482|65.3061224489796	78.0487804878049|81.1320754716981|83.6363636363636	A09_10261028_10262006_W_ONT.18952.1_1
A01:7078477-7078573	Bra013677.gene	A01:7078477-7078494	A3SS	2	3	-	Bra013677	7.1	3.57838e-01	4.01826e-01	na|5.88235294117647|0	9.09090909090909|2.27272727272727|18.75	A01_7078477_7078573_S_Bra013677_1
A01:7078474-7078573	Bra013677.gene	A01:7078474-7078494	A3SS	2	3	-	Bra013677	7.1	3.57838e-01	4.01826e-01	na|5.88235294117647|0	9.09090909090909|2.27272727272727|18.75	A01_7078474_7078573_S_Bra013677_1
A08:12409293-12409379	Bra040069.gene	A08:12409293-12409296	A5SS	3	3	-	Ex.Bra040069	7.07	1.58291e-02	5.53091e-02	9.52380952380952|10.958904109589|9.43396226415094	19.2307692307692|18.1818181818182|13.7254901960784	A08_12409293_12409379_S_Ex.Bra040069_1
A09:1358223-1358324	Bra034221.gene	A09:1358321-1358325	A5SS	3	3	-	Ex.ONT.18594.2	7.06	3.25013e-01	1.00000e+00	18.5185185185185|7.69230769230769|20	15.7894736842105|32.1428571428571|19.4444444444444	A09_1358223_1358324_S_Ex.ONT.18594.2_1
A09:4033622-4034246	ONT.18733	A09:4033888-4034069	IR	3	3	-	ONT.18733.2	7.05	9.79224e-04	9.75685e-03	1.49253731343284|1.69491525423729|1.58730158730159	8.33333333333333|10.1694915254237|7.40740740740741	A09_4033888_4034069_R_ONT.18733.2_1
A03:2764695-2765111	Bra006269.gene	A03:2764695-2764765	TSS|A5SS	3	3	-	TSS.ONT.4298.2	7.05	4.76983e-01	6.82201e-01	20|30|44.4444444444444	27.7777777777778|41.6666666666667|46.1538461538462	A03_2764695_2765111_S_TSS.ONT.4298.2_1
Scaffold000104:508306-508426	Bra035389.gene	Scaffold000104:508424-508426	A3SS	3	3	-	Ex.TSS.ONT.21752.2	7.03	2.34855e-01	1.00000e+00	25.531914893617|39.1304347826087|41.6666666666667	41.6666666666667|42.4242424242424|43.3333333333333	Scaffold000104_508306_508426_S_Ex.TSS.ONT.21752.2_1
A09:37733964-37734046	ONT.18443	A09:37733964-37733986	A5SS	3	3	-	Ex.TSS.ONT.18443.1	7.02	3.76733e-01	1.00000e+00	71.2121212121212|68.8524590163934|71.875	64|81.8181818181818|87.1794871794872	A09_37733964_37734046_S_Ex.TSS.ONT.18443.1_1
A09:10604942-10606436	Bra027964.gene	A09:10606032-10606325	IR	3	3	-	Ex.ONT.18970.3	7	2.36192e-01	1.00000e+00	14.8936170212766|23.5294117647059|8.33333333333333	24.390243902439|17.7777777777778|25.5813953488372	A09_10606032_10606325_R_Ex.ONT.18970.3_1
A06:9340332-9340424	Bra018030.gene	A06:9340332-9340335	A5SS	3	3	-	Ex.Bra018030	6.99	5.77654e-02	1.48164e-01	11.5942028985507|6.75675675675676|7.57575757575758	12.1951219512195|15|19.6969696969697	A06_9340332_9340424_S_Ex.Bra018030_1
A03:20145171-20145244	Bra013162.gene	A03:20145171-20145174	A5SS	3	3	-	Ex.Bra013162	6.98	5.18301e-03	7.07932e-03	8.16326530612245|6|5	14.6341463414634|11.7647058823529|13.6986301369863	A03_20145171_20145244_S_Ex.Bra013162_1
A03:17585169-17586024	Bra001632.gene	A03:17585497-17585572	IR	3	3	-	ONT.5139.2	6.96	4.97126e-01	6.63211e-01	14.2857142857143|18.1818181818182|15	8.33333333333333|40|20	A03_17585497_17585572_R_ONT.5139.2_1
A03:17585169-17586024	Bra001632.gene	A03:17585383-17585572	IR	3	3	-	ONT.5139.2	6.96	4.97126e-01	6.63211e-01	14.2857142857143|18.1818181818182|15	8.33333333333333|40|20	A03_17585383_17585572_R_ONT.5139.2_1
Scaffold000191:8257-8327	Bra040185.gene	Scaffold000191:8257-8259	A5SS	3	3	-	ONT.21930.3	6.95	4.38484e-01	1.00000e+00	40|43.4782608695652|52.7777777777778	65.7142857142857|50|41.3793103448276	Scaffold000191_8257_8327_S_ONT.21930.3_1
A04:15977173-15977296	Bra017231.gene	A04:15977173-15977177	A3SS	3	3	-	ONT.8609.2	6.95	4.81918e-01	7.67963e-01	27.5|30.5555555555556|13.8888888888889	33.3333333333333|42.3076923076923|17.1428571428571	A04_15977173_15977296_S_ONT.8609.2_1
A01:26039180-26039259	Bra040144.gene	A01:26039180-26039183	A5SS	3	3	-	Ex.Bra040144	6.95	1.43750e-01	1.56530e-01	12.5|11.9565217391304|6.89655172413793	11.5384615384615|23.2876712328767|17.3913043478261	A01_26039180_26039259_S_Ex.Bra040144_1
A08:15530847-15530957	Bra010766.gene	A08:15530847-15530849	A3SS	3	3	-	Ex.TSS.Bra010766	6.94	1.41240e-01	5.18100e-01	6.66666666666667|18.75|8.33333333333333	18.1818181818182|17.6470588235294|18.75	A08_15530847_15530957_S_Ex.TSS.Bra010766_1
A01:19496356-19496978	ONT.741	A01:19496793-19496898	IR (overlapping region)	3	3	-	Ex.ONT.741.1	6.93	2.48871e-01	2.60165e-01	9.52380952380952|4.54545454545455|3.84615384615385	21.4285714285714|12.5|4.76190476190476	A01_19496793_19496898_R_Ex.ONT.741.1_1
A08:13218884-13218999	Bra010345.gene	A08:13218884-13218894	A3SS	3	3	-	Ex.ONT.16495.2	6.91	2.17263e-01	7.61713e-01	2.22222222222222|0|3.33333333333333	5|3.33333333333333|17.9487179487179	A08_13218884_13218999_S_Ex.ONT.16495.2_1
A05:4867695-4868029	Bra005329.gene	A05:4867910-4868030	A3SS	3	3	-	Ex.ONT.9086.1	6.91	3.48394e-01	6.61561e-01	55|52.9411764705882|52.3809523809524	72.2222222222222|58.8235294117647|50	A05_4867695_4868029_S_Ex.ONT.9086.1_1
A06:5600094-5600268	Bra026142.gene	A06:5600094-5600098	A3SS	3	3	-	Ex.ONT.12326.1	6.9	1.04714e-01	2.55101e-01	73.8636363636364|82.4742268041237|74.2857142857143	87.1428571428571|82.8947368421053|81.294964028777	A06_5600094_5600268_S_Ex.ONT.12326.1_1
A01:25640408-25640503	Bra040285.gene	A01:25640408-25640411	A5SS	3	3	-	ONT.970.2	6.9	2.29322e-01	2.49292e-01	14.7058823529412|18.1818181818182|20.6896551724138	23.0769230769231|17.8571428571429|33.3333333333333	A01_25640408_25640503_S_ONT.970.2_1
A06:24222549-24223031	Bra033746.gene	A06:24222776-24222886	IR (overlapping region)	3	3	-	Ex.Bra033746	6.88	1.67492e-02	3.86735e-02	88.2352941176471|91.9354838709677|92.3076923076923	100|96.2962962962963|96.8253968253968	A06_24222776_24222886_R_Ex.Bra033746_1
A05:4616830-4617963	ONT.10116	A05:4617116-4617793	IR	3	3	-	Ex.ONT.10116.5	6.86	2.43673e-01	4.76643e-01	8.69565217391304|13.5135135135135|11.7647058823529	12.5|27.7777777777778|14.2857142857143	A05_4617116_4617793_R_Ex.ONT.10116.5_1
A04:4271551-4271662	Bra019644.gene	A04:4271551-4271554	A3SS	3	3	-	Bra019644	6.86	1.96980e-01	3.26131e-01	90.4761904761905|81.8181818181818|94.4444444444444	100|95.6521739130435|91.6666666666667	A04_4271551_4271662_S_Bra019644_1
A04:11918647-11918721	Bra034270.gene	A04:11918718-11918722	A5SS	3	3	-	Ex.Bra034270	6.86	1.86382e-01	2.89637e-01	10|12.5|17.6470588235294	12.9032258064516|23.8095238095238|24	A04_11918647_11918721_S_Ex.Bra034270_1
A07:162668-162741	Bra036478.gene	A07:162668-162671	A5SS	2	3	-	ONT.13164.2	6.85	6.38284e-01	1.00000e+00	50|na|30	38.4615384615385|38.4615384615385|63.6363636363636	A07_162668_162741_S_ONT.13164.2_1
A09:23924598-23925011	ONT.17789	A09:23924598-23924598	A5SS	3	3	-	ONT.17789.1	6.83	2.06065e-01	8.86224e-01	57.1428571428571|55.5555555555556|58	56.8181818181818|62.2641509433962|72.0930232558139	A09_23924598_23925011_S_ONT.17789.1_1
A06:22507570-22507667	Bra024812.gene	A06:22507662-22507667	A3SS	3	3	-	Bra024812	6.82	2.66291e-01	5.98283e-01	46.1538461538462|35.2941176470588|40	39.344262295082|53.8461538461538|48.7179487179487	A06_22507570_22507667_S_Bra024812_1
A08:19862839-19863050	Bra030727.gene	A08:19862839-19862963	A5SS	3	3	-	Ex.TSS.ONT.16065.4	6.81	9.08636e-02	3.65089e-01	82.0224719101124|90.2439024390244|89.873417721519	94.2857142857143|96.7213114754098|91.5492957746479	A08_19862839_19863050_S_Ex.TSS.ONT.16065.4_1
A08:18593042-18593132	Bra016635.gene	A08:18593042-18593044	TSS|A3SS	3	3	-	TSS.ONT.16806.2	6.81	3.54537e-01	1.00000e+00	60|40|41.1764705882353	54.0540540540541|54.7619047619048|52.7777777777778	A08_18593042_18593132_S_TSS.ONT.16806.2_1
A01:9142126-9143257	Bra026431.gene	A01:9142459-9142598	SES	3	3	-	Bra026431	6.81	4.05888e-01	4.62373e-01	77.3972602739726|72.3404255319149|83.1858407079646	71.1864406779661|91.044776119403|91.1111111111111	A01_9142126_9143257_W_Bra026431_1
A06:23916918-23917008	Bra025069.gene	A06:23916918-23916920	A3SS	3	3	-	Ex.TSS.Bra025069	6.8	2.78386e-01	6.29495e-01	74.6031746031746|78|80.4347826086957	90.9090909090909|88.2352941176471|74.2857142857143	A06_23916918_23917008_S_Ex.TSS.Bra025069_1
A05:24924969-24925564	Bra040598.gene	A05:24925063-24925480	SES	3	3	-	ONT.9842.2	6.8	5.57962e-01	1.00000e+00	57.5757575757576|62.5|68.4210526315789	64.4444444444444|55.1724137931034|89.2857142857143	A05_24924969_24925564_W_ONT.9842.2_1
A07:18906475-18906884	Bra003899.gene	A07:18906578-18906752	SES	3	3	-	ONT.14866.1	6.79	7.34315e-01	1.00000e+00	34.5238095238095|40.9836065573771|61.4035087719298	40|85.7142857142857|31.5789473684211	A07_18906475_18906884_W_ONT.14866.1_1
A09:36370904-36372821	Bra026984.gene	A09:36372807-36372821	TSS|A5SS	3	3	-	TSS.ONT.19921.2	6.78	2.24494e-01	1.00000e+00	62.5|63.2352941176471|65.5737704918033	71.7391304347826|62|77.9220779220779	A09_36370904_36372821_S_TSS.ONT.19921.2_1
A09:10604689-10606437	Bra027964.gene	A09:10604806-10606325	IR	3	3	-	Ex.ONT.18970.1	6.77	3.05825e-01	1.00000e+00	14.8936170212766|23.0769230769231|5.71428571428571	22.5|15.9090909090909|25.5813953488372	A09_10604806_10606325_R_Ex.ONT.18970.1_1
A03:19028674-19035047	ONT.6838	A03:19029420-19029508	SES	3	3	-	ONT.6838.16	6.76	3.33569e-01	3.38772e-01	63.6065573770492|60.7773851590106|61.0497237569061	80|59.2452830188679|66.4596273291926	A03_19028674_19035047_W_ONT.6838.16_1
A02:1476481-1476569	Bra028613.gene	A02:1476567-1476569	A3SS	3	3	-	Bra028613	6.76	4.34834e-01	5.05502e-01	75.7575757575758|72.2222222222222|59.0909090909091	71.4285714285714|87.5|68.4210526315789	A02_1476481_1476569_S_Bra028613_1
A07:5470908-5471249	Bra015131.gene	A07:5471245-5471249	A3SS	2	3	-	Ex.Bra015131	6.75	3.95877e-01	1.00000e+00	na|100|81.8181818181818	97.9933110367893|98.6538461538462|96.3414634146341	A07_5470908_5471249_S_Ex.Bra015131_1
A04:16435531-16435988	Bra017145.gene	A04:16435780-16435929	IR	3	3	-	Ex.Bra017145	6.74	1.54725e-01	2.46820e-01	0|0|0	0|13.3333333333333|6.89655172413793	A04_16435780_16435929_R_Ex.Bra017145_1
A04:16435448-16435992	Bra017145.gene	A04:16435780-16435951	IR	3	3	-	Ex.ONT.8642.4	6.74	1.54725e-01	2.46820e-01	0|0|0	0|13.3333333333333|6.89655172413793	A04_16435780_16435951_R_Ex.ONT.8642.4_1
A02:14384395-14384928	ONT.3757	A02:14384663-14384869	IR	3	3	-	ONT.3757.1	6.74	1.41875e-02	1.64755e-02	15|13.5135135135135|11.3636363636364	17.5925925925926|21.5384615384615|20.9677419354839	A02_14384663_14384869_R_ONT.3757.1_1
A01:141266-141472	Bra011869.gene	A01:141266-141277	TSS|A3SS	3	2	-	TSS.ONT.1046.41	6.73	2.93138e-01	2.97885e-01	3.44827586206897|0|12.5	9.09090909090909|na|15	A01_141266_141472_S_TSS.ONT.1046.41_1
A04:1510235-1510574	Bra014569.gene	A04:1510235-1510238	A5SS	3	3	-	Ex.Bra014569	6.7	1.68551e-01	2.66857e-01	17.4311926605505|14.5985401459854|25.4901960784314	22.0588235294118|30|25.5555555555556	A04_1510235_1510574_S_Ex.Bra014569_1
A01:20077949-20078124	Bra023902.gene	A01:20078074-20078124	A3SS	3	3	-	Ex.TSS.Bra023902	6.7	5.92288e-01	6.23897e-01	23.5294117647059|21.4285714285714|46.1538461538462	35.2941176470588|52.3809523809524|23.5294117647059	A01_20077949_20078124_S_Ex.TSS.Bra023902_1
A05:4616845-4617968	ONT.10116	A05:4617082-4617721	IR	3	3	-	Ex.ONT.10116.21	6.68	3.62539e-01	7.05903e-01	13.7931034482759|18.6046511627907|6.66666666666667	19.3548387096774|29.4117647058824|10.3448275862069	A05_4617082_4617721_R_Ex.ONT.10116.21_1
A08:13759052-13759821	Bra010439.gene	A08:13759510-13759620	IR	3	2	-	Ex.ONT.16524.1	6.67	2.72228e-01	9.63939e-01	0|0|0	13.3333333333333|0|na	A08_13759510_13759620_R_Ex.ONT.16524.1_1
A01:887581-888010	Bra011720.gene	A01:887658-887749	IR (overlapping region)	3	3	-	Ex.Bra011720	6.67	3.73901e-01	4.25411e-01	0|0|0	0|20|0	A01_887658_887749_R_Ex.Bra011720_1
A01:887234-887657	Bra011720.gene	A01:887490-887580	IR (overlapping region)	3	3	-	Ex.Bra011720	6.67	3.73901e-01	4.25411e-01	0|0|0	0|20|0	A01_887490_887580_R_Ex.Bra011720_1
A01:10081638-10083221	Bra026268.gene	A01:10081779-10081931	IR	2	2	-	Ex.Bra026268	6.67	4.22650e-01	4.27483e-01	0|0|na	13.3333333333333|na|0	A01_10081779_10081931_R_Ex.Bra026268_1
A10:12652449-12652574	Bra008791.gene	A10:12652449-12652452	A5SS	3	3	-	Ex.Bra008791	6.64	5.17996e-01	1.00000e+00	23.2558139534884|24.4444444444444|31.25	29.6296296296296|50|19.2307692307692	A10_12652449_12652574_S_Ex.Bra008791_1
A06:18688915-18689224	Bra009917.gene	A06:18688968-18689048	IR	3	3	-	Ex.Bra009917	6.64	4.65082e-01	9.83844e-01	23.8095238095238|31.0344827586207|8.33333333333333	18.1818181818182|31.5789473684211|33.3333333333333	A06_18688968_18689048_R_Ex.Bra009917_1
A03:5708760-5708841	Bra028982.gene	A03:5708760-5708763	A5SS	3	3	-	Ex.Bra028982	6.63	4.54629e-01	6.78384e-01	10.7142857142857|20|25	31.7073170731707|11.5384615384615|32.3529411764706	A03_5708760_5708841_S_Ex.Bra028982_1
A10:13465528-13465605	Bra008967.gene	A10:13465528-13465532	A3SS	2	2	-	ONT.21465.2	6.62	3.69569e-01	1.00000e+00	15.7894736842105|8.33333333333333|na	na|23.0769230769231|14.2857142857143	A10_13465528_13465605_S_ONT.21465.2_1
A09:3552218-3552302	Bra035910.gene	A09:3552218-3552221	A5SS	3	3	-	ONT.17182.1	6.61	2.31658e-01	9.94969e-01	31.25|20.7547169811321|16.6666666666667	32.6530612244898|29.3103448275862|26.530612244898	A09_3552218_3552302_S_ONT.17182.1_1
A04:11047227-11047351	Bra032136.gene	A04:11047349-11047351	TSS|A3SS	3	3	-	TSS.Bra032136	6.61	3.00421e-01	4.64818e-01	21.4285714285714|21.6666666666667|18.4210526315789	28|17.2413793103448|36.1111111111111	A04_11047227_11047351_S_TSS.Bra032136_1
A06:1130534-1130684	Bra018940.gene	A06:1130534-1130599	TSS|A5SS	3	3	-	TSS.Bra018940	6.6	2.78617e-01	5.68778e-01	75.4385964912281|79.7413793103448|71.3498622589532	72.7574750830565|87.0967741935484|86.4768683274021	A06_1130534_1130684_S_TSS.Bra018940_1
A01:17104488-17104695	Bra031459.gene	A01:17104488-17104598	A5SS	3	3	-	ONT.697.3	6.59	3.65470e-01	3.81993e-01	10.3448275862069|25.9259259259259|11.1111111111111	28.2051282051282|14.7058823529412|24.2424242424242	A01_17104488_17104695_S_ONT.697.3_1
A09:4033622-4034246	ONT.18733	A09:4033693-4033781	IR	3	3	-	ONT.18733.2	6.57	3.20030e-05	3.18996e-04	1.44927536231884|1.63934426229508|1.5625	8.19672131147541|8.62068965517241|7.54716981132075	A09_4033693_4033781_R_ONT.18733.2_1
A10:2561717-2561795	Bra033392.gene	A10:2561792-2561795	A5SS	3	3	-	ONT.21007.2	6.56	3.66371e-01	1.00000e+00	8.33333333333333|0|0	20|0|8	A10_2561717_2561795_S_ONT.21007.2_1
A08:18856432-18856936	Bra016708.gene	A08:18856912-18856936	A3SS	3	3	-	Bra016708	6.56	6.05657e-01	1.00000e+00	63.8888888888889|52|85.7142857142857	82.1428571428571|77.7777777777778|61.3636363636364	A08_18856432_18856936_S_Bra016708_1
A04:16435780-16435951	Bra017145.gene	A04:16435930-16435951	TSS|A5SS	3	3	-	TSS.Bra017145	6.56	4.44907e-01	7.06767e-01	8.57142857142857|20|28.5714285714286	31.8181818181818|15.3846153846154|29.6296296296296	A04_16435780_16435951_S_TSS.Bra017145_1
A05:4616828-4617967	ONT.10116	A05:4617116-4617769	IR	3	3	-	Ex.ONT.10116.3	6.55	3.34534e-01	6.54224e-01	10.6382978723404|15.7894736842105|6.25	10.2564102564103|27.7777777777778|14.2857142857143	A05_4617116_4617769_R_Ex.ONT.10116.3_1
A06:21369616-21369813	Bra025278.gene	A06:21369616-21369620	A5SS	3	3	-	Ex.TSS.ONT.11840.1	6.54	3.26229e-01	7.21933e-01	64.1509433962264|59.2592592592593|54.5454545454545	55.5555555555556|71.0526315789474|70.9677419354839	A06_21369616_21369813_S_Ex.TSS.ONT.11840.1_1
A05:1150230-1150624	Bra004633.gene	A05:1150230-1150233	A5SS	3	3	-	Ex.Bra004633	6.54	1.34497e-01	2.29122e-01	13.3333333333333|5.88235294117647|4.16666666666667	14.7058823529412|10.5769230769231|17.7083333333333	A05_1150230_1150624_S_Ex.Bra004633_1
A03:25448673-25448772	Bra019255.gene	A03:25448767-25448772	A3SS	3	3	-	ONT.5490.1	6.54	5.57566e-02	7.86216e-02	95.1219512195122|90|90	100|100|94.7368421052632	A03_25448673_25448772_S_ONT.5490.1_1
A02:3809353-3809431	Bra020056.gene	A02:3809353-3809356	A5SS	3	3	-	Ex.Bra020056	6.53	3.82077e-01	4.73413e-01	8.88888888888889|23.6842105263158|10.7142857142857	21.4285714285714|28.9473684210526|12.5	A02_3809353_3809431_S_Ex.Bra020056_1
A09:9937602-9938161	Bra027876.gene	A09:9937675-9937806	IR	3	3	-	ONT.18944.3	6.52	3.99235e-01	1.00000e+00	15.2173913043478|24.3243243243243|35.8974358974359	25|36.6666666666667|33.3333333333333	A09_9937675_9937806_R_ONT.18944.3_1
A03:13162203-13162310	Bra000791.gene	A03:13162288-13162311	A3SS	3	3	-	Ex.Bra000791	6.51	6.44548e-01	8.36837e-01	27.2727272727273|26.6666666666667|12.1951219512195	14.2857142857143|52.6315789473684|18.75	A03_13162203_13162310_S_Ex.Bra000791_1
A03:17585169-17586024	Bra001632.gene	A03:17585847-17585917	IR	3	3	-	ONT.5139.2	6.5	6.01850e-01	8.02714e-01	14.2857142857143|25|15	8.33333333333333|45.4545454545455|20	A03_17585847_17585917_R_ONT.5139.2_1
A07:18591121-18591735	Bra003841.gene	A07:18591420-18591666	IR	3	3	-	Ex.ONT.13803.1	6.48	1.06938e-01	3.03716e-01	0|0|3.44827586206897	7.14285714285714|2.85714285714286|12.9032258064516	A07_18591420_18591666_R_Ex.ONT.13803.1_1
A02:24098027-24098173	Bra020549.gene	A02:24098159-24098173	A5SS	3	3	-	Ex.TSS.ONT.4026.2	6.47	6.83262e-01	8.23716e-01	25.9259259259259|12.5|50	55.5555555555556|25|27.2727272727273	A02_24098027_24098173_S_Ex.TSS.ONT.4026.2_1
A08:13657816-13657889	Bra010419.gene	A08:13657888-13657889	A5SS	3	3	-	Ex.Bra010419	6.46	4.46525e-02	1.57895e-01	87.5|91.9540229885057|84.6153846153846	94.5147679324894|93.3098591549296|95.6228956228956	A08_13657816_13657889_S_Ex.Bra010419_1
A02:14384395-14384928	ONT.3757	A02:14384509-14384602	IR	3	3	-	ONT.3757.1	6.46	2.23941e-02	2.60020e-02	15.8415841584158|13.5135135135135|11.3636363636364	17.5925925925926|21.5384615384615|20.9677419354839	A02_14384509_14384602_R_ONT.3757.1_1
A04:5737342-5737468	Bra032698.gene	A04:5737466-5737468	A3SS	3	3	-	Ex.Bra032698	6.44	3.18894e-01	5.31715e-01	71.4285714285714|71.0526315789474|65.3846153846154	73.9130434782609|85.7142857142857|67.5675675675676	A04_5737342_5737468_S_Ex.Bra032698_1
A05:21305445-21305589	Bra027372.gene	A05:21305581-21305589	A3SS	3	3	-	ONT.9572.1	6.42	1.70532e-01	3.05341e-01	76.5957446808511|81.4814814814815|73.9130434782609	80|90|81.25	A05_21305445_21305589_S_ONT.9572.1_1
A07:11017390-11017808	Bra012289.gene	A07:11017534-11017756	IR	3	3	-	Ex.ONT.14478.1	6.41	2.79940e-01	7.24985e-01	9.75609756097561|5.88235294117647|3.33333333333333	22.2222222222222|6.89655172413793|9.09090909090909	A07_11017534_11017756_R_Ex.ONT.14478.1_1
A07:11017390-11017808	Bra012289.gene	A07:11017457-11017756	IR	3	3	-	Ex.Bra012289	6.41	2.79940e-01	7.25202e-01	9.75609756097561|5.88235294117647|3.33333333333333	22.2222222222222|6.89655172413793|9.09090909090909	A07_11017457_11017756_R_Ex.Bra012289_1
A07:22629044-22629254	Bra016113.gene	A07:22629044-22629047	A5SS	3	3	-	ONT.14007.3	6.4	3.92065e-01	1.00000e+00	22|36.1111111111111|33.3333333333333	47.0588235294118|32|31.5789473684211	A07_22629044_22629254_S_ONT.14007.3_1
A07:18311904-18312001	Bra003781.gene	A07:18311904-18311907	A5SS	3	3	-	Ex.Bra003781	6.4	3.31931e-01	6.65710e-01	32.1428571428571|20.3389830508475|22.2222222222222	23.5294117647059|39.1304347826087|31.25	A07_18311904_18312001_S_Ex.Bra003781_1
A01:1854211-1854292	Bra011517.gene	A01:1854211-1854213	A5SS	3	3	-	Ex.TSS.Bra011517	6.4	4.21770e-01	4.42337e-01	72.2222222222222|92.6829268292683|91.304347826087	92.5925925925926|86.6666666666667|96.1538461538462	A01_1854211_1854292_S_Ex.TSS.Bra011517_1
Scaffold000096:849252-849611	Bra034523.gene	Scaffold000096:849585-849611	A5SS	3	3	-	ONT.21709.1	6.39	3.90503e-01	1.00000e+00	12.3595505617978|25.8426966292135|23.6111111111111	21.0526315789474|37.2881355932203|22.6415094339623	Scaffold000096_849252_849611_S_ONT.21709.1_1
A07:12444450-12444556	Bra012066.gene	A07:12444450-12444452	A3SS	3	3	-	ONT.14540.1	6.38	7.89932e-02	2.08577e-01	91.358024691358|86.6666666666667|88.8888888888889	93.75|92.3076923076923|100	A07_12444450_12444556_S_ONT.14540.1_1
A04:286241-286455	Bra014389.gene	A04:286453-286456	A3SS	3	3	-	Ex.TSS.Bra014389	6.38	2.37352e-01	3.90677e-01	11.4457831325301|16.6666666666667|10.6666666666667	12.5|18.4713375796178|26.9503546099291	A04_286241_286455_S_Ex.TSS.Bra014389_1
A09:33377249-33377360	Bra039923.gene	A09:33377249-33377271	A3SS	3	3	-	Ex.ONT.19757.2	6.37	2.62511e-01	1.00000e+00	58.8235294117647|60.7142857142857|58.3333333333333	63.1578947368421|58.8235294117647|75	A09_33377249_33377360_S_Ex.ONT.19757.2_1
A09:25133778-25133887	Bra024632.gene	A09:25133778-25133789	A5SS	3	3	-	ONT.17830.2	6.36	3.49125e-01	1.00000e+00	60|58.6206896551724|58.3333333333333	64.2857142857143|76.1904761904762|55.5555555555556	A09_25133778_25133887_S_ONT.17830.2_1
A09:36011455-36011981	Bra026910.gene	A09:36011725-36011882	IR (overlapping region)	3	3	-	ONT.18352.3	6.35	2.05106e-01	1.00000e+00	0|0|0	14.2857142857143|0|4.76190476190476	A09_36011725_36011882_R_ONT.18352.3_1
A09:36011455-36011981	Bra026910.gene	A09:36011719-36011882	IR (overlapping region)	3	3	-	ONT.18352.3	6.35	2.05106e-01	1.00000e+00	0|0|0	14.2857142857143|0|4.76190476190476	A09_36011719_36011882_R_ONT.18352.3_1
A01:16228825-16229600	Bra035427.gene	A01:16228953-16228996	SES	3	3	-	ONT.681.3	6.35	1.07316e-01	1.11884e-01	61.7977528089888|65.2777777777778|64.0625	75.4385964912281|65.5172413793103|69.2307692307692	A01_16228825_16229600_W_ONT.681.3_1
A09:36393969-36394042	Bra026988.gene	A09:36393969-36393978	A3SS	3	3	-	Ex.Bra026988	6.34	1.57238e-01	1.00000e+00	84.5070422535211|94.5454545454545|86.3636363636364	96.6666666666667|90.9090909090909|96.875	A09_36393969_36394042_S_Ex.Bra026988_1
A06:17791369-17791869	Bra009774.gene	A06:17791369-17791371	A3SS	3	3	-	ONT.12774.2	6.33	4.69655e-01	1.00000e+00	38.5714285714286|33.3333333333333|30.2325581395349	35.0877192982456|55.2631578947368|30.7692307692308	A06_17791369_17791869_S_ONT.12774.2_1
A05:23861801-23861895	Bra029587.gene	A05:23861801-23861804	A5SS	3	2	-	Ex.Bra029587	6.33	1.83985e-02	3.40899e-02	18.8679245283019|22.2222222222222|21.7391304347826	na|27.2727272727273|27.2727272727273	A05_23861801_23861895_S_Ex.Bra029587_1
A09:13492037-13492114	Bra017467.gene	A09:13492111-13492115	A5SS	3	3	-	Ex.Bra017467	6.31	2.37531e-02	1.17165e-01	7.8125|6.75675675675676|11.6883116883117	13.1578947368421|15.9574468085106|16.0714285714286	A09_13492037_13492114_S_Ex.Bra017467_1
A04:12025898-12025997	Bra034287.gene	A04:12025898-12025899	A5SS	3	3	-	Ex.Bra034287	6.29	1.76608e-03	2.74926e-03	82.3529411764706|84.4036697247707|83.6538461538462	89.4736842105263|90.9090909090909|88.8888888888889	A04_12025898_12025997_S_Ex.Bra034287_1
A03:5137202-5137299	Bra006809.gene	A03:5137202-5137205	A5SS	3	3	-	Ex.ONT.4458.1	6.28	6.44387e-01	9.56303e-01	14.8148148148148|11.5384615384615|17.8571428571429	45.4545454545455|13.0434782608696|4.54545454545455	A03_5137202_5137299_S_Ex.ONT.4458.1_1
A01:8969209-8969280	Bra026457.gene	A01:8969209-8969213	A3SS	3	3	-	ONT.1527.1	6.28	3.36367e-01	3.82840e-01	35|37.037037037037|28.5714285714286	33.3333333333333|50|36.1111111111111	A01_8969209_8969280_S_ONT.1527.1_1
A05:17850159-17850497	Bra035778.gene	A05:17850390-17850407	IR	3	3	-	ONT.9432.4	6.27	3.18810e-01	5.55149e-01	87.8787878787879|72|72.7272727272727	85.7142857142857|85.7142857142857|80	A05_17850390_17850407_R_ONT.9432.4_1
A02:24626867-24626944	Bra020472.gene	A02:24626867-24626870	A5SS	3	3	-	Ex.Bra020472	6.26	2.14823e-01	2.60790e-01	5.55555555555556|9.52380952380952|15.7894736842105	11.6279069767442|22.0779220779221|15.9420289855072	A02_24626867_24626944_S_Ex.Bra020472_1
A07:14509872-14511210	Bra028515.gene	A07:14510392-14510475	IR	3	2	-	ONT.13575.1	6.25	2.72228e-01	7.32158e-01	0|0|0	12.5|na|0	A07_14510392_14510475_R_ONT.13575.1_1
A01:8508181-8508517	Bra013928.gene	A01:8508181-8508187	TSS|A5SS	2	2	-	TSS.ONT.479.3	6.25	4.22650e-01	4.79655e-01	na|0|0	0|12.5|na	A01_8508181_8508517_S_TSS.ONT.479.3_1
A05:4776108-4776177	Bra005315.gene	A05:4776108-4776111	A5SS	3	3	-	Ex.Bra005315	6.23	4.94488e-01	9.25816e-01	24.390243902439|22.2222222222222|10.7142857142857	31.5789473684211|33.3333333333333|11.1111111111111	A05_4776108_4776177_S_Ex.Bra005315_1
A07:25540029-25540267	Bra035119.gene	A07:25540266-25540267	A5SS	3	3	-	ONT.15257.3	6.22	1.16757e-01	3.69777e-01	2.73972602739726|5.05050505050505|2.8169014084507	15.1515151515152|4.6875|9.43396226415094	A07_25540029_25540267_S_ONT.15257.3_1
A07:6610112-6610431	Bra015006.gene	A07:6610431-6610431	A5SS	3	3	-	ONT.14351.1	6.21	1.31484e-02	4.26690e-02	52.2727272727273|52.0833333333333|54.0229885057471	61.4457831325301|58.6666666666667|56.8965517241379	A07_6610112_6610431_S_ONT.14351.1_1
A03:3151011-3151211	Bra006355.gene	A03:3151199-3151212	A3SS	3	3	-	Ex.TSS.ONT.4329.2	6.18	3.47083e-01	5.06019e-01	64|71.4285714285714|74.2857142857143	66.6666666666667|78.2608695652174|83.3333333333333	A03_3151011_3151211_S_Ex.TSS.ONT.4329.2_1
A08:2225885-2226247	Bra014246.gene	A08:2225885-2225889	A3SS	3	3	-	Ex.TSS.ONT.16214.2	6.13	2.10639e-01	9.11645e-01	50|47.8260869565217|42.1052631578947	58.3333333333333|46.6666666666667|53.3333333333333	A08_2225885_2226247_S_Ex.TSS.ONT.16214.2_1
A02:8932068-8933402	Bra040624.gene	A02:8932954-8933375	IR	3	3	-	Ex.ONT.2562.2	6.13	3.63696e-01	4.61313e-01	7.69230769230769|12.5|10	23.8095238095238|4.76190476190476|20	A02_8932954_8933375_R_Ex.ONT.2562.2_1
A01:14695595-14695735	Bra029955.gene	A01:14695699-14695735	A3SS	3	3	-	Bra029955	6.13	2.41079e-01	2.45079e-01	55.3191489361702|51.4563106796116|60.7843137254902	69.0140845070423|57.7464788732394|59.1836734693878	A01_14695595_14695735_S_Bra029955_1
A01:3483797-3483876	Bra011174.gene	A01:3483873-3483877	A5SS	3	3	-	Ex.Bra011174	6.12	2.70082e-01	2.97015e-01	11.5942028985507|6.12244897959184|15.1515151515152	9.25925925925926|19.5121951219512|22.4489795918367	A01_3483797_3483876_S_Ex.Bra011174_1
A02:11405546-11405663	Bra007994.gene	A02:11405629-11405663	TSS|A3SS	3	3	-	TSS.ONT.2651.1	6.11	2.98754e-01	3.44019e-01	83.3333333333333|100|93.3333333333333	95|100|100	A02_11405546_11405663_S_TSS.ONT.2651.1_1
A03:25258515-25258885	Bra019286.gene	A03:25258515-25258599	A5SS	3	3	-	Ex.TSS.ONT.5477.1	6.1	4.22250e-01	5.94407e-01	14.7058823529412|28.125|35.7142857142857	26.6666666666667|36.8421052631579|33.3333333333333	A03_25258515_25258885_S_Ex.TSS.ONT.5477.1_1
A05:22520922-22521012	Bra034864.gene	A05:22520922-22520925	A5SS	3	3	-	Ex.Bra034864	6.09	2.28893e-02	4.14650e-02	15.2777777777778|18.0327868852459|13.7931034482759	20|23.943661971831|21.4285714285714	A05_22520922_22521012_S_Ex.Bra034864_1
A01:25415598-25415699	Bra040025.gene	A01:25415598-25415600	A3SS	3	3	-	Ex.TSS.ONT.2047.1	6.09	2.99679e-01	3.24727e-01	67.2131147540984|60|50	62.962962962963|66.6666666666667|65.8536585365854	A01_25415598_25415699_S_Ex.TSS.ONT.2047.1_1
A09:35731582-35731703	Bra026848.gene	A09:35731582-35731585	A3SS	3	3	-	Ex.TSS.ONT.19891.1	6.08	3.17431e-01	1.00000e+00	66.6666666666667|73.8095238095238|80	74.2857142857143|86.6666666666667|77.7777777777778	A09_35731582_35731703_S_Ex.TSS.ONT.19891.1_1
A03:25425022-25425124	Bra019258.gene	A03:25425022-25425026	A5SS	3	3	-	Ex.TSS.Bra019258	6.07	8.79636e-02	1.23969e-01	28.0701754385965|27.5|23.3333333333333	36.6666666666667|29.0322580645161|31.4285714285714	A03_25425022_25425124_S_Ex.TSS.Bra019258_1
A06:17619446-17619522	Bra009748.gene	A06:17619520-17619522	A3SS	3	3	-	Bra009748	6.06	6.63072e-01	1.00000e+00	52.9411764705882|43.4782608695652|42.4242424242424	43.75|36.3636363636364|76.9230769230769	A06_17619446_17619522_S_Bra009748_1
A05:4311493-4311690	Bra005253.gene	A05:4311493-4311496	A5SS	3	3	-	Ex.Bra005253	6.06	2.70605e-02	5.25554e-02	9.58904109589041|10.2941176470588|5.33333333333333	15.7407407407407|14.8514851485149|12.8	A05_4311493_4311690_S_Ex.Bra005253_1
A01:25392991-25394966	Bra040031.gene	A01:25394230-25394744	IR	3	3	-	Ex.Bra040031	6.06	1.16117e-01	1.25832e-01	0|0|0	9.09090909090909|9.09090909090909|0	A01_25394230_25394744_R_Ex.Bra040031_1
A01:141301-141472	Bra011869.gene	A01:141383-141472	TSS|A5SS	3	3	-	TSS.ONT.1046.34	6.06	2.80484e-02	2.90831e-02	15.1515151515152|14.2857142857143|15.7894736842105	17.8571428571429|23.8095238095238|21.7391304347826	A01_141301_141472_S_TSS.ONT.1046.34_1
A01:141301-141460	Bra011869.gene	A01:141383-141460	TSS|A5SS	3	3	-	TSS.ONT.1046.34	6.06	2.80484e-02	2.90831e-02	15.1515151515152|14.2857142857143|15.7894736842105	17.8571428571429|23.8095238095238|21.7391304347826	A01_141301_141460_S_TSS.ONT.1046.34_1
A01:141301-141457	Bra011869.gene	A01:141383-141457	TSS|A5SS	3	3	-	TSS.ONT.1046.34	6.06	2.80484e-02	2.90831e-02	15.1515151515152|14.2857142857143|15.7894736842105	17.8571428571429|23.8095238095238|21.7391304347826	A01_141301_141457_S_TSS.ONT.1046.34_1
A01:141301-141427	Bra011869.gene	A01:141383-141427	TSS|A5SS	3	3	-	TSS.ONT.1046.34	6.06	2.80484e-02	2.90831e-02	15.1515151515152|14.2857142857143|15.7894736842105	17.8571428571429|23.8095238095238|21.7391304347826	A01_141301_141427_S_TSS.ONT.1046.34_1
A01:141301-141388	Bra011869.gene	A01:141383-141388	TSS|A5SS	3	3	-	TSS.ONT.1046.34	6.06	2.80484e-02	2.90831e-02	15.1515151515152|14.2857142857143|15.7894736842105	17.8571428571429|23.8095238095238|21.7391304347826	A01_141301_141388_S_TSS.ONT.1046.34_1
A09:9937544-9938170	Bra027876.gene	A09:9937675-9937833	IR	3	3	-	Ex.ONT.18944.1	6.05	1.17126e-01	1.00000e+00	9.45945945945946|14.0625|18.6666666666667	17.3913043478261|22.4489795918367|20.5128205128205	A09_9937675_9937833_R_Ex.ONT.18944.1_1
A01:20451996-20452079	Bra038252.gene	A01:20451996-20451999	A5SS	3	3	-	ONT.770.2	6.04	3.32699e-01	3.51054e-01	28|17.8571428571429|35.7142857142857	36.3636363636364|33.3333333333333|30	A01_20451996_20452079_S_ONT.770.2_1
A08:18644924-18646496	Bra016649.gene	A08:18645145-18645251	MES	3	2	-	Bra016649	6.02	5.41070e-01	1.00000e+00	100|91.8032786885246|78.125	na|92|100	A08_18644924_18646496_W_Bra016649_2
A03:10789810-10790591	ONT.6395	A03:10790065-10790149	IR	3	3	-	ONT.6395.2	6.01	2.28421e-01	2.92826e-01	70.4035874439462|76.5027322404372|72.0930232558139	84.5588235294118|71.6867469879518|80.7881773399015	A03_10790065_10790149_R_ONT.6395.2_1
A04:3345617-3347409	Bra014813.gene	A04:3345762-3345833	IR	3	2	-	ONT.7459.2	6	5.50704e-01	9.07371e-01	0|7.14285714285714|18.1818181818182	22.2222222222222|na|6.66666666666667	A04_3345762_3345833_R_ONT.7459.2_1
A03:4885895-4885969	Bra006747.gene	A03:4885967-4885969	A3SS	3	2	-	ONT.4438.2	6	5.88387e-01	8.70256e-01	14.2857142857143|11.7647058823529|16.6666666666667	33.3333333333333|7.14285714285714|na	A03_4885895_4885969_S_ONT.4438.2_1
A10:12575203-12575289	Bra008769.gene	A10:12575288-12575289	A5SS	3	3	-	Ex.ONT.21408.1	5.99	2.14315e-01	1.00000e+00	42.0454545454545|42.156862745098|52.4390243902439	54.8387096774194|52.2727272727273|47.5	A10_12575203_12575289_S_Ex.ONT.21408.1_1
A10:12575203-12575288	Bra008769.gene	A10:12575288-12575288	A5SS	3	3	-	Ex.ONT.21408.1	5.99	2.14315e-01	1.00000e+00	42.0454545454545|42.156862745098|52.4390243902439	54.8387096774194|52.2727272727273|47.5	A10_12575203_12575288_S_Ex.ONT.21408.1_1
A02:1750122-1750203	Bra023311.gene	A02:1750200-1750204	A5SS	3	3	-	Ex.Bra023311	5.98	6.62113e-01	7.77706e-01	18.1818181818182|23.8095238095238|32.3529411764706	54.5454545454545|21.7391304347826|16	A02_1750122_1750203_S_Ex.Bra023311_1
A02:23987396-23987479	Bra020566.gene	A02:23987396-23987398	A3SS	3	3	-	Ex.TSS.Bra020566	5.97	1.74606e-01	2.11186e-01	87.1794871794872|87.2727272727273|77.3584905660377	87.0967741935484|90.3225806451613|92.3076923076923	A02_23987396_23987479_S_Ex.TSS.Bra020566_1
A10:13529884-13530112	Bra008984.gene	A10:13529884-13529887	A5SS	3	3	-	Ex.ONT.20718.1	5.96	1.91461e-02	2.91362e-01	11.5789473684211|8.33333333333333|10.6666666666667	13.6986301369863|17.6470588235294|17.1052631578947	A10_13529884_13530112_S_Ex.ONT.20718.1_2
A07:11752841-11752943	Bra012180.gene	A07:11752935-11752943	A3SS	2	2	-	Bra012180	5.96	7.26710e-01	1.00000e+00	23.0769230769231|45|na	50|na|30	A07_11752841_11752943_S_Bra012180_1
A02:5423369-5423443	Bra020372.gene	A02:5423369-5423374	A3SS	3	3	-	ONT.3453.2	5.95	2.82712e-01	3.53080e-01	47.8260869565217|48.3870967741936|42.8571428571429	55.5555555555556|43.4782608695652|57.8947368421053	A02_5423369_5423443_S_ONT.3453.2_1
A02:20263258-20263506	ONT.3902	A02:20263258-20263421	A3SS	3	3	-	Ex.TSS.ONT.3902.1	5.95	5.36928e-01	6.37106e-01	80|55.5555555555556|80	84.2105263157895|72.7272727272727|76.4705882352941	A02_20263258_20263506_S_Ex.TSS.ONT.3902.1_1
A10:5884759-5885167	Bra003041.gene	A10:5884834-5885057	IR	3	2	-	Ex.Bra003041	5.94	4.06491e-01	1.00000e+00	5.26315789473684|0|0	na|0|15.3846153846154	A10_5884834_5885057_R_Ex.Bra003041_1
A10:13890942-13891035	Bra009060.gene	A10:13890942-13890944	A5SS	3	3	-	Bra009060	5.94	2.18595e-01	1.00000e+00	89.2857142857143|86.1111111111111|87.8787878787879	86.3636363636364|100|94.7368421052632	A10_13890942_13891035_S_Bra009060_1
A06:6617638-6617901	Bra025933.gene	A06:6617720-6617816	SES	2	2	-	Bra025933	5.94	4.22650e-01	1.00000e+00	77.2727272727273|65.3846153846154|na	na|77.2727272727273|77.2727272727273	A06_6617638_6617901_W_Bra025933_1
A03:19798813-19798902	Bra013224.gene	A03:19798813-19798816	A5SS	3	3	-	Ex.Bra013224	5.94	2.01693e-01	2.74834e-01	22.5806451612903|18.8976377952756|16.0919540229885	30.7692307692308|25.609756097561|19	A03_19798813_19798902_S_Ex.Bra013224_1
A05:4344079-4344169	Bra005261.gene	A05:4344079-4344079	A5SS	3	3	-	Ex.ONT.9071.2	5.92	2.39550e-01	4.66675e-01	70.5882352941177|59.7014925373134|72	76.4705882352941|73.3532934131736|70.2127659574468	A05_4344079_4344169_S_Ex.ONT.9071.2_1
A02:974364-974458	Bra028727.gene	A02:974455-974459	A5SS	3	3	-	Ex.Bra028727	5.92	2.36930e-01	3.01719e-01	3.33333333333333|5.97014925373134|4.76190476190476	6.97674418604651|5.88235294117647|18.9655172413793	A02_974364_974458_S_Ex.Bra028727_1
A01:4453737-4454137	Bra040169.gene	A01:4454132-4454137	A3SS	3	3	-	Ex.TSS.ONT.281.2	5.92	5.11067e-01	5.64738e-01	64.7058823529412|88.0952380952381|90.3225806451613	87.3239436619718|85.8333333333333|87.719298245614	A01_4453737_4454137_S_Ex.TSS.ONT.281.2_1
A07:5472268-5472587	Bra015132.gene	A07:5472423-5472514	IR (overlapping region)	3	3	-	Ex.Bra015132	5.9	1.27088e-01	4.08737e-01	0.641025641025641|0|0	0|9.52380952380952|8.82352941176471	A07_5472423_5472514_R_Ex.Bra015132_1
A09:25132226-25132327	Bra024633.gene	A09:25132226-25132227	A3SS	3	3	-	Ex.TSS.ONT.19357.2	5.88	2.09239e-01	1.00000e+00	62.5|61.7647058823529|68.5714285714286	68.6274509803922|65.3846153846154|76.4705882352941	A09_25132226_25132327_S_Ex.TSS.ONT.19357.2_1
A07:7038761-7038863	Bra014963.gene	A07:7038761-7038763	A3SS	3	3	-	Ex.TSS.Bra014963	5.88	6.04364e-01	1.00000e+00	58.3333333333333|82.3529411764706|91.6666666666667	80|80|90	A07_7038761_7038863_S_Ex.TSS.Bra014963_1
A06:9344301-9344385	Bra018031.gene	A06:9344382-9344386	A5SS	3	3	-	Ex.Bra018031	5.88	4.60019e-01	1.00000e+00	9.45945945945946|15.5844155844156|5.55555555555556	28.8461538461538|6.89655172413793|12.5	A06_9344301_9344385_S_Ex.Bra018031_1
A05:14530640-14530727	Bra010203.gene	A05:14530640-14530651	A3SS	3	3	-	Ex.TSS.ONT.10366.2	5.88	4.89427e-02	8.44473e-02	81.0810810810811|83.7209302325581|85	88|86.8421052631579|92.5925925925926	A05_14530640_14530727_S_Ex.TSS.ONT.10366.2_1
A01:14694437-14695158	Bra029955.gene	A01:14695145-14695158	A3SS	3	3	-	Ex.TSS.ONT.645.4	5.88	4.09206e-01	4.13982e-01	58.974358974359|46.5909090909091|43.6781609195402	64.2857142857143|50.8771929824561|51.7241379310345	A01_14694437_14695158_S_Ex.TSS.ONT.645.4_1
A05:23752368-23752452	Bra029608.gene	A05:23752449-23752453	A5SS	3	3	-	Ex.Bra029608	5.86	5.98880e-02	1.10727e-01	2.7027027027027|5|3.2258064516129	6.66666666666667|13.6986301369863|8.13953488372093	A05_23752368_23752452_S_Ex.Bra029608_1
A02:21653229-21653305	Bra032931.gene	A02:21653229-21653232	TSS|A5SS	3	3	-	TSS.ONT.2918.3	5.86	3.09943e-01	3.70144e-01	3.2258064516129|0|6.45161290322581	15.625|0|11.6279069767442	A02_21653229_21653305_S_TSS.ONT.2918.3_1
A04:13286567-13286747	Bra039975.gene	A04:13286644-13286748	A5SS	3	3	-	Ex.TSS.Bra039975	5.85	3.08452e-01	4.83567e-01	63.6363636363636|63.0434782608696|77.5	77.2727272727273|72.2222222222222|72.2222222222222	A04_13286567_13286747_S_Ex.TSS.Bra039975_1
A07:6172824-6174066	Bra015050.gene	A07:6173699-6173787	IR	3	3	-	Ex.ONT.14337.1	5.84	5.01376e-01	1.00000e+00	5.55555555555556|0|0	0|0|23.0769230769231	A07_6173699_6173787_R_Ex.ONT.14337.1_1
A07:22781640-22781841	Bra016086.gene	A07:22781640-22781643	A5SS	3	3	-	ONT.14017.2	5.84	7.20743e-01	1.00000e+00	31.5789473684211|28|28.5714285714286	64.7058823529412|26.6666666666667|14.2857142857143	A07_22781640_22781841_S_ONT.14017.2_1
A04:17367255-17367330	Bra016986.gene	A04:17367255-17367258	A5SS	3	3	-	Ex.Bra016986	5.84	5.17938e-01	8.34756e-01	15.2173913043478|14.2857142857143|14.6341463414634	12.1212121212121|37.037037037037|12.5	A04_17367255_17367330_S_Ex.Bra016986_1
A08:16124654-16125372	Bra010877.gene	A08:16124825-16124866	MXS	3	3	-	ONT.15821.3	5.83	9.53600e-02	3.54163e-01	30.1587301587302|28.5714285714286|28.2051282051282	38.9830508474576|30|35.4330708661417	A08_16124654_16125372_W_ONT.15821.3_1
A09:16582471-16582847	Bra035251.gene	A09:16582827-16582847	TSS|A3SS	3	3	-	TSS.ONT.17601.3	5.81	6.28405e-01	1.00000e+00	18.4210526315789|13.1578947368421|6.45161290322581	38.7096774193548|3.2258064516129|13.5135135135135	A09_16582471_16582847_S_TSS.ONT.17601.3_1
A04:16068768-16068875	Bra017217.gene	A04:16068867-16068875	A5SS	3	3	-	Ex.TSS.Bra017217	5.79	2.82339e-01	4.50755e-01	79.3103448275862|90.625|80	91.6666666666667|92.3076923076923|83.3333333333333	A04_16068768_16068875_S_Ex.TSS.Bra017217_1
A03:2543188-2543288	Bra006212.gene	A03:2543188-2543190	A5SS	3	3	-	Ex.TSS.ONT.4279.2	5.79	2.94958e-01	4.15668e-01	80|90.625|75	89.4366197183099|88.6524822695035|84.9206349206349	A03_2543188_2543288_S_Ex.TSS.ONT.4279.2_1
A06:23488041-23488123	Bra024989.gene	A06:23488041-23488044	A5SS	3	3	-	Ex.Bra024989	5.78	4.23441e-01	9.60263e-01	30.4347826086957|22.2222222222222|36.1111111111111	44.7368421052632|27.2727272727273|34.0909090909091	A06_23488041_23488123_S_Ex.Bra024989_1
A02:20618323-20618452	Bra026542.gene	A02:20618323-20618360	TSS|A3SS	3	3	-	TSS.ONT.3914.1	5.78	6.42466e-01	7.60767e-01	13.3333333333333|4.28571428571429|0	33.3333333333333|1.63934426229508|0	A02_20618323_20618452_S_TSS.ONT.3914.1_1
A07:6319753-6319872	Bra015032.gene	A07:6319869-6319872	A3SS	3	3	-	Ex.Bra015032	5.77	2.81760e-01	9.11849e-01	90.6976744186046|78.3333333333333|88.8888888888889	91.304347826087|87.5|96.4285714285714	A07_6319753_6319872_S_Ex.Bra015032_1
A06:3712035-3712122	Bra019923.gene	A06:3712035-3712040	A5SS	2	2	-	Ex.Bra019923	5.75	7.13097e-01	1.00000e+00	82.3529411764706|na|60	69.2307692307692|na|84.6153846153846	A06_3712035_3712122_S_Ex.Bra019923_1
A02:10591753-10592255	Bra007885.gene	A02:10592109-10592255	TSS|A5SS	3	3	-	TSS.ONT.3646.2	5.75	5.83355e-02	6.70163e-02	86|92.0454545454545|90.1098901098901	95.6228956228956|97.0394736842105|92.7325581395349	A02_10591753_10592255_S_TSS.ONT.3646.2_1
A01:6541480-6541745	Bra013592.gene	A01:6541528-6541606	IR	3	3	-	Ex.Bra013592	5.75	1.89318e-01	2.11874e-01	0|0|0	12.5|0|4.76190476190476	A01_6541528_6541606_R_Ex.Bra013592_1
A06:24810492-24810821	Bra033637.gene	A06:24810492-24810497	A3SS	3	3	-	Ex.Bra033637	5.74	1.98604e-01	4.61493e-01	86.5671641791045|80.7692307692308|92.3076923076923	95.4545454545455|89.7435897435898|91.6666666666667	A06_24810492_24810821_S_Ex.Bra033637_1
A06:13597902-13599646	Bra019595.gene	A06:13599269-13599646	A3SS	3	3	-	Ex.TSS.ONT.11508.3	5.73	4.80220e-01	9.92138e-01	43.75|33.3333333333333|35.7142857142857	50|50|30	A06_13597902_13599646_S_Ex.TSS.ONT.11508.3_1
A05:17850408-17850763	Bra035778.gene	A05:17850498-17850674	IR	3	3	-	Bra035778	5.73	2.90273e-01	5.05491e-01	85.7142857142857|73.5849056603774|71.4285714285714	85.7142857142857|81.25|80.9523809523809	A05_17850498_17850674_R_Bra035778_1
A03:159294-159651	Bra005694.gene	A03:159351-159434	IR	3	3	-	Ex.Bra005694	5.73	5.45148e-02	7.23366e-02	0.925925925925926|1.36986301369863|0	8.33333333333333|2.32558139534884|8.82352941176471	A03_159351_159434_R_Ex.Bra005694_1
A01:2101292-2101547	Bra011455.gene	A01:2101380-2101482	SES	3	2	-	ONT.1178.1	5.72	4.69838e-01	4.74896e-01	60.8695652173913|78.125|65	na|71.4285714285714|76	A01_2101292_2101547_W_ONT.1178.1_1
A03:20630733-20630836	Bra013077.gene	A03:20630733-20630735	A5SS	3	3	-	Ex.Bra013077	5.7	2.22430e-01	3.04694e-01	87.0967741935484|83.8709677419355|82.258064516129	82.7586206896552|94.2307692307692|93.3333333333333	A03_20630733_20630836_S_Ex.Bra013077_1
A02:2903911-2905087	Bra023560.gene	A02:2904883-2904982	IR	3	3	-	ONT.3307.1	5.69	1.22465e-01	1.50460e-01	7.79220779220779|9.25925925925926|6.77966101694915	19.2771084337349|10.989010989011|10.6382978723404	A02_2904883_2904982_R_ONT.3307.1_1
A07:2415732-2416320	ONT.13225	A07:2415852-2415934	IR	3	3	-	ONT.13225.2	5.68	2.98060e-01	9.26759e-01	0|5|0	15.3846153846154|6.66666666666667|0	A07_2415852_2415934_R_ONT.13225.2_1
A06:21633273-21633376	Bra025220.gene	A06:21633370-21633377	A3SS	3	3	-	Ex.TSS.ONT.11864.2	5.68	5.15602e-01	1.00000e+00	57.6923076923077|66.6666666666667|83.3333333333333	80|73.9130434782609|70.8333333333333	A06_21633273_21633376_S_Ex.TSS.ONT.11864.2_1
A06:13167752-13169425	Bra019550.gene	A06:13167879-13167951	IR	3	3	-	Bra019550	5.68	7.70227e-02	1.58674e-01	74.6666666666667|71.6216216216216|71.4285714285714	76.5432098765432|82.5396825396825|75.6756756756757	A06_13167879_13167951_R_Bra019550_1
A06:10126653-10126749	Bra018123.gene	A06:10126746-10126749	A5SS	3	3	-	Ex.TSS.Bra018123	5.68	1.10893e-01	2.25368e-01	92.8057553956834|85.15625|84.6153846153846	94.9152542372881|92.5925925925926|92.1052631578947	A06_10126653_10126749_S_Ex.TSS.Bra018123_1
A03:2234126-2234851	Bra006150.gene	A03:2234186-2234758	IR	3	3	-	Ex.ONT.5885.1	5.67	1.60766e-01	2.23305e-01	0|4.16666666666667|5.88235294117647	8|4.76190476190476|14.2857142857143	A03_2234186_2234758_R_Ex.ONT.5885.1_1
A10:15435529-15435606	Bra009434.gene	A10:15435606-15435606	TSS|A5SS	3	3	-	TSS.Bra009434	5.66	2.40545e-02	4.62460e-01	75|70|72.4137931034483	79.3103448275862|76.9230769230769|78.1609195402299	A10_15435529_15435606_S_TSS.Bra009434_1
A02:3391127-3391217	Bra023667.gene	A02:3391214-3391217	A5SS	3	3	-	ONT.3339.2	5.66	2.86560e-01	3.54030e-01	14.2857142857143|15.9090909090909|25	18.75|29.7297297297297|23.6842105263158	A02_3391127_3391217_S_ONT.3339.2_1
A02:23878041-23878204	Bra020586.gene	A02:23878041-23878109	A5SS	3	3	-	Ex.TSS.ONT.2983.2	5.66	3.07882e-01	3.72314e-01	23.3333333333333|12.1212121212121|17.1428571428571	26.3157894736842|27.2727272727273|16	A02_23878041_23878204_S_Ex.TSS.ONT.2983.2_1
A09:2461223-2461308	Bra036101.gene	A09:2461307-2461308	A5SS	3	3	-	Ex.ONT.18651.3	5.64	1.49652e-01	8.54270e-01	67.8571428571429|68.75|61.3333333333333	70.3703703703704|75.78125|68.7022900763359	A09_2461223_2461308_S_Ex.ONT.18651.3_1
A09:2461223-2461307	Bra036101.gene	A09:2461307-2461307	A5SS	3	3	-	Ex.ONT.18651.3	5.64	1.49652e-01	8.54270e-01	67.8571428571429|68.75|61.3333333333333	70.3703703703704|75.78125|68.7022900763359	A09_2461223_2461307_S_Ex.ONT.18651.3_1
A09:13893875-13895918	Bra017428.gene	A09:13894435-13895039	IR	3	3	-	Ex.ONT.17544.2	5.63	1.20003e-01	5.94986e-01	0|2.7027027027027|3.2258064516129	4.34782608695652|12.9032258064516|5.55555555555556	A09_13894435_13895039_R_Ex.ONT.17544.2_1
A09:13893875-13895832	Bra017428.gene	A09:13894444-13895039	IR	3	3	-	Ex.Bra017428	5.63	1.20003e-01	5.94986e-01	0|2.7027027027027|3.2258064516129	4.34782608695652|12.9032258064516|5.55555555555556	A09_13894444_13895039_R_Ex.Bra017428_1
A08:7019933-7020105	Bra038040.gene	A08:7019933-7019962	A5SS	3	3	-	Bra038040	5.62	3.13330e-01	1.00000e+00	64.7058823529412|57.1428571428571|68.5714285714286	62.0689655172414|71.875|73.3333333333333	A08_7019933_7020105_S_Bra038040_1
A10:2605200-2605268	Bra033382.gene	A10:2605263-2605268	A5SS	3	3	-	ONT.21010.1	5.61	2.72876e-01	1.00000e+00	76.9230769230769|73.5849056603774|79.1044776119403	75.7575757575758|89.8305084745763|80.8510638297872	A10_2605200_2605268_S_ONT.21010.1_1
A09:34726478-34726841	Bra031003.gene	A09:34726478-34726480	A5SS	3	3	-	ONT.18277.2	5.61	3.75812e-01	1.00000e+00	30.6122448979592|33.3333333333333|42.5531914893617	46.1538461538462|32.5|44.6808510638298	A09_34726478_34726841_S_ONT.18277.2_1
A04:17118261-17119382	Bra017033.gene	A04:17118542-17119149	IR	3	3	-	Ex.ONT.7951.1	5.61	2.97510e-01	4.78959e-01	6.25|5|0	4.16666666666667|17.8571428571429|6.06060606060606	A04_17118542_17119149_R_Ex.ONT.7951.1_1
A04:17118261-17119321	Bra017033.gene	A04:17118542-17119156	IR	3	3	-	Ex.Bra017033	5.61	2.97510e-01	4.78959e-01	6.25|5|0	4.16666666666667|17.8571428571429|6.06060606060606	A04_17118542_17119156_R_Ex.Bra017033_1
A03:20795448-20795729	ONT.6919	A03:20795729-20795729	TSS|A5SS	3	2	-	TSS.ONT.6919.1	5.61	5.54142e-01	7.62269e-01	50|38.8888888888889|61.1111111111111	57.8947368421053|na|53.3333333333333	A03_20795448_20795729_S_TSS.ONT.6919.1_1
A01:24660246-24661417	Bra034164.gene	A01:24660486-24660586	IR (overlapping region)	3	3	-	Ex.ONT.1997.13	5.6	7.29839e-02	7.85127e-02	6.02409638554217|3.57142857142857|3.06122448979592	13.6690647482014|9.47867298578199|6.31578947368421	A01_24660486_24660586_R_Ex.ONT.1997.13_1
A01:24660196-24661423	Bra034164.gene	A01:24660488-24660589	IR (overlapping region)	3	3	-	Ex.ONT.1997.11	5.6	7.29839e-02	7.85029e-02	6.02409638554217|3.57142857142857|3.06122448979592	13.6690647482014|9.47867298578199|6.31578947368421	A01_24660488_24660589_R_Ex.ONT.1997.11_1
A01:24660195-24660872	Bra034164.gene	A01:24660488-24660588	IR (overlapping region)	3	3	-	Ex.ONT.1997.10	5.6	7.29839e-02	7.85029e-02	6.02409638554217|3.57142857142857|3.06122448979592	13.6690647482014|9.47867298578199|6.31578947368421	A01_24660488_24660588_R_Ex.ONT.1997.10_1
A07:10909977-10910163	Bra012303.gene	A07:10910147-10910163	A3SS	3	3	-	ONT.13419.1	5.59	3.42114e-01	8.85914e-01	100|83.3333333333333|90	96.551724137931|100|93.5483870967742	A07_10909977_10910163_S_ONT.13419.1_1
A04:4684004-4685068	Bra033464.gene	A04:4684308-4684730	IR	3	3	-	Ex.ONT.7505.1	5.59	1.18871e-01	1.97416e-01	0|0|0	0|9.09090909090909|7.69230769230769	A04_4684308_4684730_R_Ex.ONT.7505.1_1
A04:4684004-4684855	Bra033464.gene	A04:4684308-4684685	IR	3	3	-	Ex.Bra033464	5.59	1.18871e-01	1.97416e-01	0|0|0	0|9.09090909090909|7.69230769230769	A04_4684308_4684685_R_Ex.Bra033464_1
A03:2233970-2234854	Bra006150.gene	A03:2234031-2234758	IR	3	3	-	Ex.Bra006150	5.59	1.69622e-01	2.35592e-01	0|4.16666666666667|5.88235294117647	8|4.54545454545455|14.2857142857143	A03_2234031_2234758_R_Ex.Bra006150_1
A07:19107552-19107645	Bra003934.gene	A07:19107552-19107555	A5SS	3	3	-	Ex.ONT.13828.1	5.58	1.16293e-01	3.31667e-01	14.2857142857143|13.6363636363636|6.77966101694915	14.4927536231884|17.5824175824176|19.3548387096774	A07_19107552_19107645_S_Ex.ONT.13828.1_1
A02:21230980-21232126	Bra036357.gene	A02:21231984-21232097	IR	3	3	-	ONT.2911.1	5.57	4.25588e-02	5.07315e-02	2.08333333333333|5.26315789473684|0	7.31707317073171|10.2040816326531|6.52173913043478	A02_21231984_21232097_R_ONT.2911.1_1
A10:1760245-1760896	Bra015372.gene	A10:1760371-1760466	IR	3	3	-	Ex.ONT.20971.1	5.56	1.16117e-01	1.00000e+00	0|0|0	8.33333333333333|8.33333333333333|0	A10_1760371_1760466_R_Ex.ONT.20971.1_1
A10:10235006-10235094	Bra002346.gene	A10:10235006-10235006	A5SS	3	2	-	ONT.20500.2	5.56	6.66032e-01	1.00000e+00	71.4285714285714|80|58.3333333333333	na|86.6666666666667|64.2857142857143	A10_10235006_10235094_S_ONT.20500.2_1
A09:32286840-32287244	Bra007761.gene	A09:32287168-32287244	TSS|A5SS	3	3	-	TSS.ONT.19715.1	5.55	4.66608e-01	1.00000e+00	5.26315789473684|0|16.6666666666667	12.5|21.4285714285714|4.65116279069767	A09_32286840_32287244_S_TSS.ONT.19715.1_1
A03:9253064-9254128	Bra000096.gene	A03:9253810-9253888	IR	3	2	-	ONT.4666.2	5.53	5.75036e-01	8.83066e-01	5.55555555555556|10|0	21.4285714285714|na|0	A03_9253810_9253888_R_ONT.4666.2_1
A07:15837810-15838555	Bra003314.gene	A07:15837810-15837928	A5SS	3	3	-	Ex.ONT.13638.2	5.52	2.77613e-01	7.57170e-01	6.25|12.2448979591837|11.6279069767442	17.6470588235294|7.89473684210526|21.1538461538462	A07_15837810_15838555_S_Ex.ONT.13638.2_1
A06:21162404-21164778	Bra025315.gene	A06:21162651-21162984	IR	3	3	-	Ex.ONT.11830.2	5.52	1.16848e-01	2.57350e-01	5.8252427184466|0|4	4.76190476190476|9.43396226415094|12.1951219512195	A06_21162651_21162984_R_Ex.ONT.11830.2_1
A02:5197740-5198096	Bra020324.gene	A02:5197843-5197998	IR	3	3	-	Ex.ONT.2423.1	5.52	2.91636e-01	3.63368e-01	2.77777777777778|0|0	15|0|4.34782608695652	A02_5197843_5197998_R_Ex.ONT.2423.1_1
A02:14383715-14384317	ONT.3757	A02:14384069-14384146	IR	3	3	-	Ex.ONT.3757.2	5.52	1.63040e-02	1.89325e-02	13.28125|10.8910891089109|8.92857142857143	15.5038759689922|17.5|16.6666666666667	A02_14384069_14384146_R_Ex.ONT.3757.2_1
A05:23646063-23646149	Bra029628.gene	A05:23646063-23646066	A5SS	3	3	-	ONT.9751.3	5.51	1.79979e-01	3.32053e-01	14.8148148148148|15.625|14.2857142857143	21.0526315789474|25.9259259259259|14.2857142857143	A05_23646063_23646149_S_ONT.9751.3_1
A04:16758128-16758276	Bra017092.gene	A04:16758128-16758133	TSS|A3SS	3	3	-	TSS.Bra017092	5.5	4.87710e-01	4.92768e-01	37.7049180327869|37.7358490566038|32.7272727272727	55.5555555555556|34.4827586206897|34.6153846153846	A04_16758128_16758276_S_TSS.Bra017092_1
A04:16758125-16758276	Bra017092.gene	A04:16758125-16758133	TSS|A3SS	3	3	-	TSS.Bra017092	5.5	4.87710e-01	4.92768e-01	37.7049180327869|37.7358490566038|32.7272727272727	55.5555555555556|34.4827586206897|34.6153846153846	A04_16758125_16758276_S_TSS.Bra017092_1
A01:25370219-25370529	Bra040039.gene	A01:25370219-25370225	A5SS	3	3	-	Ex.Bra040039	5.5	2.30989e-01	2.50306e-01	82.8571428571429|94.5945945945946|87.8787878787879	96.2962962962963|95.3488372093023|90.1785714285714	A01_25370219_25370529_S_Ex.Bra040039_1
A09:8044213-8045422	Bra027016.gene	A09:8044213-8044215	A3SS	3	3	-	Ex.TSS.Bra027016	5.49	1.97723e-02	2.24450e-01	82.8571428571429|86.7052023121387|87.5912408759124	91.1764705882353|90.9677419354839|91.4893617021277	A09_8044213_8045422_S_Ex.TSS.Bra027016_1
A02:14384147-14384928	ONT.3757	A02:14384318-14384394	IR	3	3	-	Ex.ONT.3757.1	5.49	1.97190e-02	2.28970e-02	13.28125|10|8.92857142857143	15.5038759689922|17.5|15.6626506024096	A02_14384318_14384394_R_Ex.ONT.3757.1_1
A01:27914-27988	Bra011897.gene	A01:27914-27919	A5SS	3	3	-	Bra011897	5.49	6.27504e-01	6.87017e-01	21.0526315789474|37.037037037037|6.66666666666667	28.2051282051282|36.3636363636364|16.6666666666667	A01_27914_27988_S_Bra011897_1
A01:26147381-26147457	Bra036426.gene	A01:26147381-26147384	A5SS	3	2	-	ONT.999.3	5.49	5.98988e-01	6.52956e-01	4.34782608695652|28.5714285714286|12.5	18.1818181818182|na|23.0769230769231	A01_26147381_26147457_S_ONT.999.3_1
A10:15874857-15875080	Bra009521.gene	A10:15875077-15875081	A5SS	3	3	-	Ex.ONT.21651.1	5.47	4.09887e-01	1.00000e+00	12.3456790123457|13.3333333333333|10.8108108108108	27.5862068965517|18.1818181818182|7.14285714285714	A10_15874857_15875080_S_Ex.ONT.21651.1_1
A02:25783943-25784016	Bra029249.gene	A02:25783943-25783946	A5SS	3	3	-	Ex.Bra029249	5.47	4.59246e-01	5.60746e-01	17.6470588235294|18.75|14.7058823529412	23.5294117647059|10.6382978723404|33.3333333333333	A02_25783943_25784016_S_Ex.Bra029249_1
A07:9829569-9829893	Bra012437.gene	A07:9829859-9829893	TSS|A5SS	3	3	-	TSS.ONT.14448.2	5.46	7.49404e-01	1.00000e+00	13.1578947368421|2.85714285714286|20	47.6190476190476|4.76190476190476|0	A07_9829569_9829893_S_TSS.ONT.14448.2_1
A03:27611606-27611786	Bra024108.gene	A03:27611606-27611608	A5SS	2	2	-	Ex.TSS.ONT.5596.2	5.46	3.34003e-01	4.77521e-01	na|62.5|53.8461538461538	63.6363636363636|63.6363636363636|na	A03_27611606_27611786_S_Ex.TSS.ONT.5596.2_1
A07:25500457-25500886	Bra035110.gene	A07:25500489-25500573	IR	3	3	-	Ex.Bra035110	5.44	3.58232e-03	1.13233e-02	0|0|0	7.14285714285714|4.16666666666667|5	A07_25500489_25500573_R_Ex.Bra035110_1
A10:6792750-6793103	Bra002922.gene	A10:6792750-6792759	A5SS	3	2	-	Ex.TSS.ONT.20331.2	5.42	6.67439e-01	1.00000e+00	58.6206896551724|50|70.5882352941177	na|76.4705882352941|53.8461538461538	A10_6792750_6793103_S_Ex.TSS.ONT.20331.2_1
A09:3950440-3952048	Bra035840.gene	A09:3950822-3951644	IR	3	3	-	Ex.Bra035840	5.42	2.29595e-01	1.00000e+00	6.66666666666667|3.2258064516129|2.85714285714286	3.2258064516129|10|15.7894736842105	A09_3950822_3951644_R_Ex.Bra035840_1
A07:13741334-13742499	Bra028399.gene	A07:13741702-13741830	IR (overlapping region)	3	3	-	Ex.ONT.14592.1	5.41	3.35007e-01	8.94041e-01	0|2.94117647058824|10	14.2857142857143|13.0434782608696|1.85185185185185	A07_13741702_13741830_R_Ex.ONT.14592.1_1
A05:3361086-3361167	Bra005086.gene	A05:3361086-3361089	A5SS	3	3	-	Ex.Bra005086	5.41	5.53933e-01	1.00000e+00	11.5384615384615|29.6296296296296|23.8095238095238	21.2121212121212|40|20	A05_3361086_3361167_S_Ex.Bra005086_1
A10:14863975-14864064	Bra009200.gene	A10:14864059-14864064	TSS|A5SS	3	2	-	TSS.ONT.21568.3	5.4	7.13751e-01	1.00000e+00	23.0769230769231|42.8571428571429|25	na|21.4285714285714|50	A10_14863975_14864064_S_TSS.ONT.21568.3_1
A08:17348982-17349065	Bra016375.gene	A08:17348982-17348985	A5SS	3	3	-	Ex.Bra016375	5.4	1.49961e-01	5.63162e-01	6.79611650485437|14.6067415730337|9.85915492957746	12.037037037037|18.9189189189189|16.5137614678899	A08_17348982_17349065_S_Ex.Bra016375_1
A03:13012389-13013498	Bra000774.gene	A03:13013496-13013499	A3SS	3	3	-	Ex.TSS.Bra000774	5.4	3.46494e-01	4.49999e-01	27.027027027027|21.7391304347826|15.625	33.3333333333333|27.2727272727273|20	A03_13012389_13013498_S_Ex.TSS.Bra000774_1
A01:19664868-19665785	Bra023860.gene	A01:19664868-19665610	A3SS	3	3	-	Ex.TSS.Bra023860	5.39	3.36567e-01	3.54140e-01	8.88888888888889|8.69565217391304|15.3846153846154	10.3448275862069|13.7931034482759|25	A01_19664868_19665785_S_Ex.TSS.Bra023860_1
A07:12062857-12062938	Bra012135.gene	A07:12062857-12062860	A3SS	3	3	-	Ex.TSS.Bra012135	5.38	1.02852e-01	2.70310e-01	84.8101265822785|85.9649122807018|87.9310344827586	92.3076923076923|87.1794871794872|95.3488372093023	A07_12062857_12062938_S_Ex.TSS.Bra012135_1
A09:30029735-30031270	Bra007309.gene	A09:30031081-30031155	IR	3	2	-	Ex.Bra007309	5.37	6.02275e-02	3.97063e-01	3.33333333333333|3.03030303030303|0	5.88235294117647|na|9.09090909090909	A09_30031081_30031155_R_Ex.Bra007309_1
A09:2317088-2317443	Bra036137.gene	A09:2317088-2317340	TSS|A3SS	3	3	-	TSS.ONT.18640.4	5.37	5.74051e-01	1.00000e+00	64.7887323943662|64.4808743169399|58.433734939759	51.2820512820513|73.0337078651685|79.4871794871795	A09_2317088_2317443_S_TSS.ONT.18640.4_1
A07:13351372-13351501	Bra011940.gene	A07:13351372-13351373	A5SS	3	3	-	Bra011940	5.37	2.16917e-01	5.77286e-01	77.2727272727273|87.5|81.8181818181818	88.8888888888889|83.3333333333333|90.4761904761905	A07_13351372_13351501_S_Bra011940_1
A09:10913457-10913553	Bra027454.gene	A09:10913457-10913459	A3SS	3	3	-	Ex.TSS.Bra027454	5.36	1.63934e-01	7.76694e-01	86.1111111111111|92.8571428571429|90.7894736842105	93.9393939393939|100|91.8918918918919	A09_10913457_10913553_S_Ex.TSS.Bra027454_1
A02:25425688-25425759	Bra029309.gene	A02:25425688-25425691	TSS|A5SS	3	2	-	TSS.ONT.3044.2	5.35	6.56653e-01	7.99222e-01	26.9230769230769|22.7272727272727|0	23.8095238095238|na|20	A02_25425688_25425759_S_TSS.ONT.3044.2_1
A09:1918635-1918706	Bra036212.gene	A09:1918635-1918638	A5SS	3	3	-	ONT.17085.2	5.34	6.99005e-01	1.00000e+00	35.1351351351351|38.7096774193548|32	15.7894736842105|48.3870967741936|57.6923076923077	A09_1918635_1918706_S_ONT.17085.2_1
A06:13500810-13502173	Bra019584.gene	A06:13501782-13501945	IR	3	3	-	Ex.ONT.11506.3	5.34	4.94825e-01	1.00000e+00	6.08695652173913|13.8888888888889|4.44444444444444	25.9259259259259|4|10.5263157894737	A06_13501782_13501945_R_Ex.ONT.11506.3_1
A08:16720706-16720777	Bra010996.gene	A08:16720706-16720708	A5SS	3	3	-	Ex.Bra010996	5.33	9.05756e-02	3.40197e-01	11.9047619047619|11.9402985074627|7.95454545454545	15.3846153846154|12.7659574468085|19.6428571428571	A08_16720706_16720777_S_Ex.Bra010996_1
A07:17704470-17704549	Bra003678.gene	A07:17704470-17704473	A5SS	3	3	-	ONT.13758.1	5.33	1.56827e-01	4.42159e-01	13.9240506329114|12.5|18.6046511627907	15.5339805825243|23.5294117647059|21.9512195121951	A07_17704470_17704549_S_ONT.13758.1_1
A01:2952344-2952654	Bra011282.gene	A01:2952652-2952655	A3SS	3	3	-	Ex.TSS.Bra011282	5.33	4.76445e-01	5.21742e-01	41.3793103448276|27.536231884058|25.4237288135593	32.8125|45.945945945946|31.5789473684211	A01_2952344_2952654_S_Ex.TSS.Bra011282_1
A08:12758190-12758265	Bra010266.gene	A08:12758190-12758198	A5SS	3	2	-	Bra010266	5.31	3.17693e-01	1.00000e+00	6.25|7.14285714285714|0	14.2857142857143|na|5.26315789473684	A08_12758190_12758265_S_Bra010266_1
A03:19464953-19465705	ONT.6854	A03:19465048-19465706	A5SS	3	3	-	Ex.ONT.6854.3	5.3	5.63665e-01	5.69000e-01	34.1463414634146|48.780487804878|32.6923076923077	56.25|33.3333333333333|41.9354838709677	A03_19464953_19465705_S_Ex.ONT.6854.3_1
A03:19464953-19465098	ONT.6854	A03:19465048-19465099	A5SS	3	3	-	Ex.TSS.ONT.6854.2	5.3	5.63665e-01	5.69000e-01	34.1463414634146|48.780487804878|32.6923076923077	56.25|33.3333333333333|41.9354838709677	A03_19464953_19465098_S_Ex.TSS.ONT.6854.2_1
A03:19464953-19465092	ONT.6854	A03:19465048-19465093	A5SS	3	3	-	Ex.TSS.ONT.6854.4	5.3	5.63665e-01	5.69000e-01	34.1463414634146|48.780487804878|32.6923076923077	56.25|33.3333333333333|41.9354838709677	A03_19464953_19465092_S_Ex.TSS.ONT.6854.4_1
A01:7078240-7078357	Bra013677.gene	A01:7078354-7078358	A5SS	3	3	-	Ex.Bra013677	5.3	5.50896e-01	6.18454e-01	20|5.26315789473684|29.4117647058824	15.3846153846154|28.8888888888889|26.3157894736842	A01_7078240_7078357_S_Ex.Bra013677_1
A08:4603302-4603492	Bra014011.gene	A08:4603489-4603493	A5SS	3	3	-	Ex.TSS.ONT.16270.1	5.29	8.39113e-02	3.71227e-01	7.4468085106383|13.7614678899083|10.6796116504854	13.8461538461538|18.6440677966102|15.2777777777778	A08_4603302_4603492_S_Ex.TSS.ONT.16270.1_1
A01:26145710-26145848	Bra036426.gene	A01:26145710-26145713	A5SS	3	2	-	ONT.999.1	5.28	4.96676e-01	5.41335e-01	30|22.2222222222222|38.0952380952381	40|na|30.7692307692308	A01_26145710_26145848_S_ONT.999.1_1
A09:9937377-9937674	Bra027876.gene	A09:9937450-9937543	IR	3	3	-	Ex.ONT.18944.1	5.27	1.08230e-01	1.00000e+00	4|8.57142857142857|4.6875	9.52380952380952|15.2173913043478|8.33333333333333	A09_9937450_9937543_R_Ex.ONT.18944.1_1
A03:9269724-9269809	Bra000102.gene	A03:9269724-9269725	A5SS	3	3	-	Ex.TSS.Bra000102	5.27	3.78036e-01	5.80952e-01	59.0909090909091|56.3829787234042|68.6046511627907	66.6666666666667|73.2142857142857|60	A03_9269724_9269809_S_Ex.TSS.Bra000102_1
A06:3503333-3503433	Bra019962.gene	A06:3503333-3503335	A3SS	3	3	-	Ex.TSS.Bra019962	5.25	6.63123e-01	1.00000e+00	41.1764705882353|20|28.5714285714286	25|53.8461538461538|26.6666666666667	A06_3503333_3503433_S_Ex.TSS.Bra019962_1
A03:30390449-30391879	ONT.7306	A03:30391519-30391641	IR	3	3	-	Ex.ONT.7306.3	5.25	4.05107e-01	5.83913e-01	42.7710843373494|38.6792452830189|26.3803680981595	39.6039603960396|46.5648854961832|37.410071942446	A03_30391519_30391641_R_Ex.ONT.7306.3_1
A02:16848825-16848907	Bra033169.gene	A02:16848902-16848907	A3SS	2	3	-	Bra033169	5.24	6.08889e-01	7.14349e-01	71.4285714285714|93.75|na	90|91.6666666666667|81.8181818181818	A02_16848825_16848907_S_Bra033169_1
A05:20367100-20367189	Bra027198.gene	A05:20367187-20367189	A3SS	3	3	-	Ex.Bra027198	5.23	5.19072e-01	9.22210e-01	82.1917808219178|86.4583333333333|69.1176470588235	76.3636363636364|82.7586206896552|94.3396226415094	A05_20367100_20367189_S_Ex.Bra027198_1
A09:9937052-9937449	Bra027876.gene	A09:9937264-9937376	IR	3	3	-	Ex.ONT.18944.2	5.22	1.06288e-01	1.00000e+00	4|8.57142857142857|5.08474576271187	9.75609756097561|15.2173913043478|8.33333333333333	A09_9937264_9937376_R_Ex.ONT.18944.2_1
A07:12261837-12262045	Bra012100.gene	A07:12261837-12261839	A3SS	3	3	-	Ex.TSS.Bra012100	5.22	5.11911e-01	1.00000e+00	63.9344262295082|85.0746268656716|83.5820895522388	79.0697674418605|87.5|81.6666666666667	A07_12261837_12262045_S_Ex.TSS.Bra012100_1
A06:14875319-14875784	Bra038630.gene	A06:14875771-14875784	A3SS	3	3	-	Ex.TSS.Bra038630	5.22	1.36495e-01	2.83970e-01	80.5555555555556|74.468085106383|83.0188679245283	85.3658536585366|82.2222222222222|86.1111111111111	A06_14875319_14875784_S_Ex.TSS.Bra038630_1
A03:28665478-28665555	Bra023952.gene	A03:28665552-28665556	A5SS	3	3	-	Ex.Bra023952	5.22	1.33106e-01	1.91548e-01	16.8831168831169|14.9425287356322|8.33333333333333	16.6666666666667|19.1489361702128|20	A03_28665478_28665555_S_Ex.Bra023952_1
A02:11405966-11406036	Bra007994.gene	A02:11405966-11405966	A5SS	3	3	-	Ex.ONT.2651.1	5.22	3.46215e-01	3.98760e-01	63.6363636363636|69.0476190476191|54.1666666666667	63.1578947368421|68.75|70.5882352941177	A02_11405966_11406036_S_Ex.ONT.2651.1_1
A06:308016-308223	Bra037980.gene	A06:308220-308223	TSS|A5SS	3	3	-	TSS.ONT.12062.1	5.21	1.51210e-02	3.55894e-02	83.3333333333333|85.7142857142857|84.2105263157895	87.5|90.4761904761905|90.9090909090909	A06_308016_308223_S_TSS.ONT.12062.1_1
A03:27611454-27612995	Bra024108.gene	A03:27611606-27611786	IR	2	2	-	Ex.ONT.5596.2	5.21	2.37507e-01	3.39580e-01	na|0|6.25	8.33333333333333|8.33333333333333|na	A03_27611606_27611786_R_Ex.ONT.5596.2_1
A09:31995171-31996473	Bra007707.gene	A09:31996335-31996367	SES	3	3	-	ONT.19695.1	5.2	3.06756e-01	1.00000e+00	95.6521739130435|80.9523809523809|88	92.3076923076923|91.8918918918919|96	A09_31995171_31996473_W_ONT.19695.1_1
A07:16979584-16979665	Bra003541.gene	A07:16979663-16979666	A3SS	3	3	-	Ex.Bra003541	5.2	6.42283e-01	1.00000e+00	10.3448275862069|13.953488372093|35	28.5714285714286|11.5384615384615|34.7826086956522	A07_16979584_16979665_S_Ex.Bra003541_1
A03:30390448-30391879	ONT.7306	A03:30391507-30391641	IR	3	3	-	Ex.ONT.7306.2	5.2	3.99265e-01	5.79878e-01	42.7710843373494|38.9671361502347|26.8292682926829	40.1960784313725|46.5648854961832|37.410071942446	A03_30391507_30391641_R_Ex.ONT.7306.2_1
A09:10248575-10260528	Bra027915.gene	A09:10248575-10248653	A3SS	3	3	-	Ex.ONT.18952.1	5.19	2.47078e-01	1.00000e+00	8.47457627118644|17.2413793103448|7.93650793650794	17.9487179487179|11.7647058823529|19.5121951219512	A09_10248575_10260528_S_Ex.ONT.18952.1_1
A03:2996829-2996922	Bra006320.gene	A03:2996915-2996922	A3SS	3	3	-	ONT.4319.2	5.19	5.67640e-01	8.22807e-01	84|76.4705882352941|60	84.2105263157895|70|81.8181818181818	A03_2996829_2996922_S_ONT.4319.2_1
A08:20415245-20415339	Bra030592.gene	A08:20415337-20415339	A3SS	3	3	-	ONT.16113.2	5.18	2.40278e-01	9.76945e-01	69.3333333333333|70.4918032786885|62.3188405797101	76.9230769230769|73.3333333333333|67.4418604651163	A08_20415245_20415339_S_ONT.16113.2_1
A07:5472170-5472587	Bra015132.gene	A07:5472387-5472514	IR (overlapping region)	3	3	-	Ex.ONT.14318.1	5.17	1.31727e-01	4.23606e-01	0.641025641025641|0|0	0|7.31707317073171|8.82352941176471	A07_5472387_5472514_R_Ex.ONT.14318.1_1
A02:24665599-24667698	Bra020465.gene	A02:24665599-24666776	TSS|A3SS	3	3	-	TSS.ONT.4043.1	5.16	1.44424e-01	1.75361e-01	89.0909090909091|92.0634920634921|85.9375	95.5223880597015|97.2222222222222|89.8305084745763	A02_24665599_24667698_S_TSS.ONT.4043.1_1
A07:5939383-5940864	Bra015076.gene	A07:5939426-5939603	IR	3	2	-	Ex.ONT.14333.1	5.15	4.47394e-01	1.00000e+00	11.1111111111111|21.7391304347826|6.25	na|18.1818181818182|18.1818181818182	A07_5939426_5939603_R_Ex.ONT.14333.1_1
A07:5939383-5940792	Bra015076.gene	A07:5939426-5939512	IR	3	2	-	Ex.ONT.14333.2	5.15	4.47394e-01	1.00000e+00	11.1111111111111|21.7391304347826|6.25	na|18.1818181818182|18.1818181818182	A07_5939426_5939512_R_Ex.ONT.14333.2_1
A05:1632940-1633059	Bra004748.gene	A05:1633053-1633059	A5SS	3	3	-	ONT.9976.2	5.15	2.12870e-01	3.65056e-01	1.92307692307692|4.34782608695652|3.07692307692308	8|14.2857142857143|2.5	A05_1632940_1633059_S_ONT.9976.2_1
A04:16358787-16360035	Bra017160.gene	A04:16359020-16359815	IR	3	3	-	Ex.Bra017160	5.14	4.50544e-02	7.20759e-02	0|2.27272727272727|0	3.84615384615385|9.09090909090909|4.76190476190476	A04_16359020_16359815_R_Ex.Bra017160_1
A05:4617082-4617787	ONT.10116	A05:4617770-4617787	A5SS	3	3	-	ONT.10116.13	5.13	5.68858e-01	1.00000e+00	14|0|7.14285714285714	0|25|11.5384615384615	A05_4617082_4617787_S_ONT.10116.13_1
A04:4514242-4518639	Bra033432.gene	A04:4515678-4518316	IR	3	3	-	Ex.ONT.8223.2	5.13	2.36545e-01	3.92164e-01	17.6470588235294|16.6666666666667|10.3448275862069	22.2222222222222|14.2857142857143|23.5294117647059	A04_4515678_4518316_R_Ex.ONT.8223.2_1
A09:24600690-24600841	Bra024716.gene	A09:24600690-24600707	TSS|A3SS	3	3	-	TSS.ONT.19337.2	5.12	2.94577e-01	1.00000e+00	37.5|36.1111111111111|42.3076923076923	44.4444444444444|50|36.8421052631579	A09_24600690_24600841_S_TSS.ONT.19337.2_1
A10:11670068-11670512	Bra008569.gene	A10:11670068-11670238	A5SS	3	3	-	Ex.TSS.ONT.20579.2	5.1	4.63563e-01	1.00000e+00	55.5555555555556|67.1641791044776|75.7894736842105	73.8095238095238|73.3333333333333|66.6666666666667	A10_11670068_11670512_S_Ex.TSS.ONT.20579.2_1
A07:13358606-13358941	Bra011939.gene	A07:13358756-13358800	SES	3	3	-	Bra011939	5.1	4.61553e-01	1.00000e+00	0|0|3.2258064516129	18.5185185185185|0|0	A07_13358606_13358941_W_Bra011939_1
A02:6497093-6497172	Bra035563.gene	A02:6497166-6497172	A5SS	3	3	-	Ex.Bra035563	5.1	3.06513e-01	3.84286e-01	2.56410256410256|5.95238095238095|2.29885057471264	17.0212765957447|5.45454545454545|3.63636363636364	A02_6497093_6497172_S_Ex.Bra035563_1
A02:6497093-6497171	Bra035563.gene	A02:6497166-6497171	A5SS	3	3	-	Bra035563	5.1	3.06513e-01	3.84286e-01	2.56410256410256|5.95238095238095|2.29885057471264	17.0212765957447|5.45454545454545|3.63636363636364	A02_6497093_6497171_S_Bra035563_1
A02:6497093-6497170	Bra035563.gene	A02:6497166-6497170	A5SS	3	3	-	Ex.Bra035563	5.1	3.06513e-01	3.84286e-01	2.56410256410256|5.95238095238095|2.29885057471264	17.0212765957447|5.45454545454545|3.63636363636364	A02_6497093_6497170_S_Ex.Bra035563_1
A09:24024237-24024319	Bra032784.gene	A09:24024315-24024319	A5SS	3	3	-	ONT.19316.1	5.09	6.61292e-02	3.73785e-01	0|2.08333333333333|3.03030303030303	6.66666666666667|10|3.7037037037037	A09_24024237_24024319_S_ONT.19316.1_1
A08:17375605-17376016	Bra016380.gene	A08:17376013-17376017	A5SS	3	3	-	Ex.TSS.Bra016380	5.09	1.64957e-01	6.25094e-01	9.83606557377049|11.4754098360656|15.3846153846154	13.1578947368421|16.9811320754717|21.8181818181818	A08_17375605_17376016_S_Ex.TSS.Bra016380_1
A04:83219-84978	Bra040436.gene	A04:83510-83643	IR	3	3	-	Ex.Bra040436	5.09	1.52927e-01	2.57287e-01	0|0|0	5.26315789473684|10|0	A04_83510_83643_R_Ex.Bra040436_1
A04:10972055-10972376	Bra032145.gene	A04:10972245-10972377	A5SS	3	3	-	Ex.ONT.8397.2	5.09	5.82556e-02	9.01075e-02	77.9069767441861|74.2857142857143|79.3103448275862	80.4878048780488|84.6153846153846|81.6666666666667	A04_10972055_10972376_S_Ex.ONT.8397.2_1
A03:15385490-15385566	Bra001213.gene	A03:15385490-15385498	A3SS	3	3	-	ONT.6645.1	5.09	6.15752e-01	8.08893e-01	31.0344827586207|46.875|44	31.8181818181818|45.8333333333333|59.5238095238095	A03_15385490_15385566_S_ONT.6645.1_1
A09:31061384-31061503	Bra007507.gene	A09:31061384-31061387	A5SS	2	3	-	Ex.Bra007507	5.08	4.29718e-01	1.00000e+00	7.69230769230769|9.67741935483871|na	21.7391304347826|7.05882352941176|12.5	A09_31061384_31061503_S_Ex.Bra007507_1
A06:18693659-18693929	Bra009918.gene	A06:18693659-18693689	TSS|A3SS	3	3	-	TSS.ONT.12814.1	5.08	4.03230e-01	8.53418e-01	80.8510638297872|94.2857142857143|88.2352941176471	86.9565217391304|100|91.6666666666667	A06_18693659_18693929_S_TSS.ONT.12814.1_1
A06:1244674-1244778	Bra018924.gene	A06:1244776-1244778	A5SS	3	3	-	ONT.12105.1	5.08	5.27362e-01	1.00000e+00	44.7368421052632|50|31.8181818181818	41.1764705882353|57.1428571428571|43.4782608695652	A06_1244674_1244778_S_ONT.12105.1_1
A05:22447367-22447470	Bra034851.gene	A05:22447367-22447367	A5SS	3	3	-	Ex.Bra034851	5.08	3.30672e-01	5.97983e-01	43.1818181818182|52.9411764705882|53.5714285714286	61.1111111111111|52.9411764705882|50.8771929824561	A05_22447367_22447470_S_Ex.Bra034851_1
A05:22447366-22447470	Bra034851.gene	A05:22447366-22447367	A5SS	3	3	-	Ex.Bra034851	5.08	3.30672e-01	5.97983e-01	43.1818181818182|52.9411764705882|53.5714285714286	61.1111111111111|52.9411764705882|50.8771929824561	A05_22447366_22447470_S_Ex.Bra034851_1
A09:8063749-8063906	Bra027017.gene	A09:8063749-8063752	A5SS	3	3	-	Ex.Bra027017	5.07	1.26890e-01	1.00000e+00	16.6666666666667|12.8787878787879|21.8085106382979	22.1052631578947|21.3675213675214|23.0769230769231	A09_8063749_8063906_S_Ex.Bra027017_1
A04:17213235-17213332	Bra017018.gene	A04:17213330-17213333	A5SS	3	3	-	Ex.Bra017018	5.07	3.25346e-01	5.23738e-01	18.0851063829787|13.7931034482759|28.5714285714286	23.2876712328767|27.0588235294118|25.3012048192771	A04_17213235_17213332_S_Ex.Bra017018_1
A05:1425904-1426735	Bra004706.gene	A05:1425904-1425912	A5SS	2	3	-	Ex.TSS.Bra004706	5.06	6.18880e-01	1.00000e+00	31.25|36.3636363636364|na	25|45.4545454545455|46.1538461538462	A05_1425904_1426735_S_Ex.TSS.Bra004706_1
A06:2835105-2835305	Bra018644.gene	A06:2835105-2835108	A5SS	3	3	-	Ex.Bra018644	5.05	2.89551e-01	6.78849e-01	19.7183098591549|19.1780821917808|17.1875	23.8095238095238|30.7692307692308|16.6666666666667	A06_2835105_2835305_S_Ex.Bra018644_1
A03:30390449-30391881	ONT.7306	A03:30391558-30391641	IR	3	3	-	Ex.ONT.7306.4	5.05	4.24174e-01	6.11362e-01	42.7710843373494|38.6792452830189|26.3803680981595	39|46.5648854961832|37.410071942446	A03_30391558_30391641_R_Ex.ONT.7306.4_1
A03:17903380-17903476	Bra001692.gene	A03:17903380-17903384	A5SS	2	3	-	ONT.5157.2	5.05	6.68351e-01	9.01524e-01	16.6666666666667|31.25|na	27.2727272727273|42.1052631578947|17.6470588235294	A03_17903380_17903476_S_ONT.5157.2_1
A08:9940936-9941483	Bra020988.gene	A08:9941163-9941247	IR	3	3	-	Ex.ONT.16390.1	5.04	4.94937e-01	1.00000e+00	8.33333333333333|11.1111111111111|0	23.0769230769231|4.34782608695652|7.14285714285714	A08_9941163_9941247_R_Ex.ONT.16390.1_1
A08:9940936-9941483	Bra020988.gene	A08:9941158-9941247	IR	3	3	-	Ex.ONT.16390.2	5.04	4.94937e-01	1.00000e+00	8.33333333333333|11.1111111111111|0	23.0769230769231|4.34782608695652|7.14285714285714	A08_9941158_9941247_R_Ex.ONT.16390.2_1
A08:9940936-9941483	Bra020988.gene	A08:9941154-9941247	IR	3	3	-	Ex.ONT.16390.3	5.04	4.94937e-01	1.00000e+00	8.33333333333333|11.1111111111111|0	23.0769230769231|4.34782608695652|7.14285714285714	A08_9941154_9941247_R_Ex.ONT.16390.3_1
A09:9937229-9937674	Bra027876.gene	A09:9937319-9937543	IR	3	3	-	Ex.Bra027876	5.03	1.45192e-01	1.00000e+00	4.28571428571429|9.83606557377049|4.6875	9.52380952380952|15.5555555555556|8.82352941176471	A09_9937319_9937543_R_Ex.Bra027876_1
A09:14966815-14966910	Bra037860.gene	A09:14966815-14966819	A3SS	3	3	-	Ex.TSS.ONT.19092.2	5.03	6.16578e-01	1.00000e+00	37.5|20.8333333333333|23.8095238095238	32.3529411764706|19.047619047619|45.8333333333333	A09_14966815_14966910_S_Ex.TSS.ONT.19092.2_1
A01:25046026-25046099	Bra034091.gene	A01:25046026-25046029	A5SS	3	3	-	Ex.TSS.Bra034091	5.01	5.10993e-01	5.51925e-01	16|16.9811320754717|11.7647058823529	17.8571428571429|9.375|32.5581395348837	A01_25046026_25046099_S_Ex.TSS.Bra034091_1
A09:3176149-3176405	Bra026478.gene	A09:3176225-3176329	IR	2	2	-	Ex.Bra026478	5	4.22650e-01	1.00000e+00	0|na|0	na|10|0	A09_3176225_3176329_R_Ex.Bra026478_1
A06:9933487-9933819	Bra018097.gene	A06:9933635-9933712	IR	3	2	-	Ex.Bra018097	5	2.72228e-01	6.96522e-01	0|0|0	10|na|0	A06_9933635_9933712_R_Ex.Bra018097_1
A03:13040254-13041236	Bra000776.gene	A03:13040323-13041163	IR	2	2	-	Ex.Bra000776	5	4.22650e-01	5.49648e-01	0|0|na	10|na|0	A03_13040323_13041163_R_Ex.Bra000776_1
A07:5472945-5473199	Bra015132.gene	A07:5473012-5473097	IR (overlapping region)	3	3	-	Ex.Bra015132	4.99	1.34051e-01	4.30972e-01	0|0|0	0|9.09090909090909|5.88235294117647	A07_5473012_5473097_R_Ex.Bra015132_1
A07:5472672-5473011	Bra015132.gene	A07:5472869-5472944	IR (overlapping region)	3	3	-	Ex.Bra015132	4.99	1.34051e-01	4.30972e-01	0|0|0	0|9.09090909090909|5.88235294117647	A07_5472869_5472944_R_Ex.Bra015132_1
A08:17973055-17975772	Bra016494.gene	A08:17975286-17975363	IR (overlapping region)	3	2	-	Ex.Bra016494	4.98	2.57708e-01	9.38161e-01	0|4.16666666666667|9.52380952380952	9.09090909090909|10|na	A08_17975286_17975363_R_Ex.Bra016494_1
A01:23132825-23133540	Bra021104.gene	A01:23133486-23133541	A5SS	3	3	-	Ex.ONT.1947.3	4.98	1.80632e-01	1.93025e-01	75|72.972972972973|82.7586206896552	80.8510638297872|83.3333333333333|81.4814814814815	A01_23132825_23133540_S_Ex.ONT.1947.3_1
A08:11508972-11509060	Bra034649.gene	A08:11509058-11509060	TSS|A3SS	3	3	-	TSS.ONT.15593.1	4.97	4.37025e-01	1.00000e+00	72.7272727272727|64.7058823529412|70.2127659574468	82.8571428571429|64.7058823529412|75	A08_11508972_11509060_S_TSS.ONT.15593.1_1
A01:141269-141457	Bra011869.gene	A01:141443-141457	TSS|A5SS	3	3	-	TSS.ONT.1046.28	4.97	1.19348e-01	1.22875e-01	0|6.66666666666667|6.66666666666667	11.1111111111111|7.14285714285714|10	A01_141269_141457_S_TSS.ONT.1046.28_1
A10:1611795-1611911	Bra015396.gene	A10:1611795-1611798	A5SS	3	3	-	Ex.TSS.Bra015396	4.96	4.13447e-01	1.00000e+00	16.3934426229508|12.2448979591837|8.51063829787234	8.10810810810811|25|18.9189189189189	A10_1611795_1611911_S_Ex.TSS.Bra015396_1
A03:28785788-28785895	Bra037043.gene	A03:28785893-28785895	TSS|A3SS	3	3	-	TSS.Bra037043	4.96	6.88388e-01	9.91511e-01	46.1538461538462|47.0588235294118|48.4848484848485	75|38.7096774193548|42.8571428571429	A03_28785788_28785895_S_TSS.Bra037043_1
A06:2955605-2955689	Bra018619.gene	A06:2955605-2955608	A5SS	3	3	-	Ex.Bra018619	4.95	4.00058e-01	9.16136e-01	15.5844155844156|9.09090909090909|16.2790697674419	16.6666666666667|11.5384615384615|27.5862068965517	A06_2955605_2955689_S_Ex.Bra018619_1
A04:5831654-5831735	Bra032689.gene	A04:5831731-5831735	A3SS	3	2	-	Bra032689	4.95	2.19824e-01	3.66553e-01	92.3076923076923|92.8571428571429|100	100|na|100	A04_5831654_5831735_S_Bra032689_1
A08:1418900-1420115	Bra014359.gene	A08:1419189-1419971	IR	3	2	-	ONT.15346.1	4.94	2.07298e-01	7.41832e-01	9.09090909090909|4.76190476190476|6.89655172413793	15.3846153846154|na|8.33333333333333	A08_1419189_1419971_R_ONT.15346.1_1
A02:21230980-21232126	Bra036357.gene	A02:21231803-21231856	IR	3	3	-	ONT.2911.1	4.94	3.78405e-02	4.51695e-02	2.08333333333333|5.26315789473684|0	7.31707317073171|8.33333333333333|6.52173913043478	A02_21231803_21231856_R_ONT.2911.1_1
A10:15527663-15528141	Bra009454.gene	A10:15528079-15528141	A3SS	3	3	-	Bra009454	4.93	3.77775e-01	1.00000e+00	24.2424242424242|12.280701754386|28.3018867924528	29.0909090909091|25.531914893617|25	A10_15527663_15528141_S_Bra009454_1
A03:11612201-11612550	Bra000528.gene	A03:11612544-11612550	A3SS	3	3	-	Ex.ONT.4796.3	4.92	4.81603e-01	6.19785e-01	47.8260869565217|61.5384615384615|68	63.3333333333333|68.1818181818182|60.6060606060606	A03_11612201_11612550_S_Ex.ONT.4796.3_1
A06:6490465-6490803	Bra025952.gene	A06:6490801-6490803	A5SS	3	3	-	ONT.12368.1	4.91	5.30234e-01	1.00000e+00	25.3968253968254|42.5|48.7179487179487	45|45.7142857142857|40.625	A06_6490465_6490803_S_ONT.12368.1_1
A05:23860144-23860259	Bra029587.gene	A05:23860257-23860260	A3SS	3	2	-	Ex.Bra029587	4.91	5.89123e-01	1.00000e+00	26|25.7142857142857|15.3846153846154	na|18.1818181818182|36.3636363636364	A05_23860144_23860259_S_Ex.Bra029587_1
A02:694092-694887	Bra028784.gene	A02:694183-694736	IR	3	3	-	Ex.ONT.3154.2	4.91	1.49799e-01	1.87708e-01	4.8780487804878|5.55555555555556|5.12820512820513	10.6382978723404|5.08474576271187|14.5833333333333	A02_694183_694736_R_Ex.ONT.3154.2_1
A05:22533130-22534353	Bra034868.gene	A05:22533196-22533384	IR	2	3	-	Ex.Bra034868	4.9	3.03274e-01	5.49780e-01	0|0|na	0|10.5263157894737|4.16666666666667	A05_22533196_22533384_R_Ex.Bra034868_1
A10:15018285-15019868	Bra009158.gene	A10:15018889-15019530	IR	2	3	-	Ex.ONT.21581.1	4.88	2.48255e-01	1.00000e+00	0|na|0	9.09090909090909|5.55555555555556|0	A10_15018889_15019530_R_Ex.ONT.21581.1_1
A09:11183680-11183802	Bra027489.gene	A09:11183763-11183802	A5SS	3	3	-	ONT.18995.1	4.88	4.34610e-01	1.00000e+00	44.4444444444444|26.9230769230769|29.6296296296296	36.3636363636364|38.0952380952381|41.1764705882353	A09_11183680_11183802_S_ONT.18995.1_1
A09:11183680-11183763	Bra027489.gene	A09:11183763-11183763	A5SS	3	3	-	Ex.ONT.18995.1	4.88	4.34610e-01	1.00000e+00	44.4444444444444|26.9230769230769|29.6296296296296	36.3636363636364|38.0952380952381|41.1764705882353	A09_11183680_11183763_S_Ex.ONT.18995.1_1
A09:36979428-36979502	Bra031692.gene	A09:36979428-36979437	A3SS	3	3	-	Ex.TSS.ONT.19956.3	4.87	3.48675e-01	1.00000e+00	8.33333333333333|16.6666666666667|19.4805194805195	20|25|14.1025641025641	A09_36979428_36979502_S_Ex.TSS.ONT.19956.3_1
A10:6940612-6941106	Bra002899.gene	A10:6940612-6940615	A5SS	3	3	-	Ex.ONT.20334.2	4.86	1.44337e-01	1.00000e+00	4.16666666666667|8.23529411764706|4.59770114942529	6.52173913043478|14.6666666666667|10.3896103896104	A10_6940612_6941106_S_Ex.ONT.20334.2_1
A10:6940481-6941106	Bra002899.gene	A10:6940481-6940615	A5SS	3	3	-	Ex.ONT.20334.3	4.86	1.44337e-01	1.00000e+00	4.16666666666667|8.23529411764706|4.59770114942529	6.52173913043478|14.6666666666667|10.3896103896104	A10_6940481_6941106_S_Ex.ONT.20334.3_1
A06:24336291-24336468	Bra033726.gene	A06:24336291-24336298	A3SS	3	3	-	Ex.Bra033726	4.86	8.54744e-04	1.97552e-03	88.1818181818182|87.7551020408163|88.8888888888889	93.3333333333333|93.75|92.3076923076923	A06_24336291_24336468_S_Ex.Bra033726_1
A04:2319386-2320066	Bra014696.gene	A04:2319537-2319768	IR	3	3	-	Bra014696	4.86	4.67482e-01	4.72551e-01	84.6153846153846|70|69.5652173913043	72.7272727272727|81.8181818181818|84.2105263157895	A04_2319537_2319768_R_Bra014696_1
A06:13597885-13599268	Bra019595.gene	A06:13597885-13597901	TSS|A5SS	3	3	-	TSS.ONT.11508.3	4.85	5.51221e-01	1.00000e+00	15.5555555555556|18.1818181818182|16.6666666666667	17.8571428571429|36|11.1111111111111	A06_13597885_13599268_S_TSS.ONT.11508.3_1
A03:14858076-14858149	Bra001117.gene	A03:14858144-14858149	TSS|A5SS	3	2	-	TSS.Bra001117	4.85	7.54390e-01	7.59490e-01	79.1666666666667|100|63.1578947368421	81.25|na|90	A03_14858076_14858149_S_TSS.Bra001117_1
A07:11678162-11679022	Bra012187.gene	A07:11678174-11678698	IR	3	3	-	ONT.14504.2	4.84	6.49229e-01	1.00000e+00	28.9473684210526|17.2413793103448|15.3846153846154	22.2222222222222|11.7647058823529|42.1052631578947	A07_11678174_11678698_R_ONT.14504.2_1
A06:5179480-5179546	Bra019654.gene	A06:5179543-5179546	A3SS	3	3	-	Ex.TSS.Bra019654	4.82	2.82464e-01	6.82805e-01	87.1428571428571|98.6666666666667|88.3720930232558	98.4848484848485|96.2837837837838|93.8848920863309	A06_5179480_5179546_S_Ex.TSS.Bra019654_1
A09:25753782-25754938	Bra024537.gene	A09:25754435-25754608	IR	3	3	-	Ex.ONT.19388.3	4.81	1.93308e-02	1.13138e-01	2.94117647058824|0|0	5.88235294117647|7.14285714285714|4.34782608695652	A09_25754435_25754608_R_Ex.ONT.19388.3_1
A09:25753782-25754929	Bra024537.gene	A09:25754435-25754800	IR	3	3	-	Ex.ONT.19388.1	4.81	1.93308e-02	1.13138e-01	2.94117647058824|0|0	5.88235294117647|7.14285714285714|4.34782608695652	A09_25754435_25754800_R_Ex.ONT.19388.1_1
A05:22370706-22371194	Bra034834.gene	A05:22370822-22370844	SES	3	3	-	Bra034834	4.81	1.92731e-01	3.48581e-01	84.3520782396088|75.1612903225806|82.5	85.2017937219731|83.4586466165414|87.7862595419847	A05_22370706_22371194_W_Bra034834_1
A03:2545847-2545967	Bra006212.gene	A03:2545847-2545848	A5SS	3	3	-	Ex.ONT.4279.1	4.81	1.93843e-01	2.73469e-01	78.125|82.7586206896552|74.5098039215686	82.5757575757576|80.2973977695167|86.9387755102041	A03_2545847_2545967_S_Ex.ONT.4279.1_1
A10:6962832-6964404	Bra002895.gene	A10:6962992-6963167	IR	2	3	-	Ex.ONT.21135.1	4.8	2.95467e-01	1.00000e+00	7.69230769230769|na|7.14285714285714	6.66666666666667|13.3333333333333|16.6666666666667	A10_6962992_6963167_R_Ex.ONT.21135.1_1
A09:2733680-2733771	Bra036580.gene	A09:2733768-2733772	A5SS	3	3	-	Ex.Bra036580	4.8	3.12011e-01	1.00000e+00	7.69230769230769|13.8888888888889|19.4444444444444	23.0769230769231|17.2413793103448|15.0943396226415	A09_2733680_2733771_S_Ex.Bra036580_1
A07:18872635-18872719	Bra003891.gene	A07:18872635-18872638	A5SS	3	3	-	Ex.TSS.Bra003891	4.79	2.88591e-01	8.20981e-01	9.21052631578947|16.8421052631579|9.19540229885057	21.6216216216216|11.3207547169811|16.6666666666667	A07_18872635_18872719_S_Ex.TSS.Bra003891_1
A06:7801170-7801318	Bra025804.gene	A06:7801170-7801174	A5SS	3	3	-	Ex.Bra025804	4.79	2.69293e-02	6.77967e-02	86.6197183098592|87.3239436619718|84.4594594594595	93.0555555555556|89.3203883495146|90.4109589041096	A06_7801170_7801318_S_Ex.Bra025804_1
A10:716188-716281	Bra015535.gene	A10:716278-716281	A3SS	3	3	-	ONT.20087.2	4.78	3.11353e-01	1.00000e+00	69.5652173913043|82.3529411764706|76.9230769230769	84.6153846153846|78.5714285714286|80	A10_716188_716281_S_ONT.20087.2_1
A03:12392739-12392821	Bra000667.gene	A03:12392739-12392741	A5SS	3	3	-	Ex.TSS.Bra000667	4.78	5.66342e-01	7.32218e-01	87.9310344827586|76.0869565217391|86.4864864864865	96.2962962962963|75|93.5483870967742	A03_12392739_12392821_S_Ex.TSS.Bra000667_1
A01:24672915-24673059	Bra034164.gene	A01:24673059-24673059	TSS|A5SS	3	3	-	TSS.ONT.1997.4	4.78	5.70808e-01	6.09546e-01	78.5714285714286|82.2222222222222|88.2352941176471	100|88.3720930232558|75	A01_24672915_24673059_S_TSS.ONT.1997.4_1
A10:16255712-16255854	Bra009615.gene	A10:16255851-16255855	A5SS	3	3	-	Ex.TSS.ONT.21690.1	4.77	2.25396e-01	1.00000e+00	14.8936170212766|12.9032258064516|15.2173913043478	18.5185185185185|13.7931034482759|25	A10_16255712_16255854_S_Ex.TSS.ONT.21690.1_1
A03:2996825-2996914	Bra006320.gene	A03:2996825-2996828	A5SS	3	3	-	ONT.4319.2	4.77	6.11785e-01	8.86746e-01	91.304347826087|96.2962962962963|69.2307692307692	94.1176470588235|91.304347826087|85.7142857142857	A03_2996825_2996914_S_ONT.4319.2_1
A03:7915339-7915526	Bra022949.gene	A03:7915339-7915341	TSS|A5SS	3	2	-	TSS.ONT.4591.2	4.75	2.14227e-01	3.25606e-01	0|5.55555555555556|7.69230769230769	na|8.33333333333333|10	A03_7915339_7915526_S_TSS.ONT.4591.2_1
A09:38859547-38860027	Bra032666.gene	A09:38859547-38859563	A3SS	3	3	-	Bra032666	4.74	6.47556e-01	1.00000e+00	83.8709677419355|61.1111111111111|80.6451612903226	73.9130434782609|73.0769230769231|92.8571428571429	A09_38859547_38860027_S_Bra032666_1
A06:22053219-22053276	Bra025156.gene	A06:22053219-22053221	A3SS	3	3	-	ONT.12980.1	4.74	1.93392e-02	4.32438e-02	5.31914893617021|3.44827586206897|6.25	9.375|11.5384615384615|8.33333333333333	A06_22053219_22053276_S_ONT.12980.1_1
A02:10944021-10944740	Bra007930.gene	A02:10944088-10944168	IR	3	3	-	Ex.ONT.2633.1	4.74	1.27804e-01	1.47018e-01	0|0|0	5.88235294117647|8.33333333333333|0	A02_10944088_10944168_R_Ex.ONT.2633.1_1
A02:10942473-10943261	Bra007930.gene	A02:10942749-10942995	IR	3	3	-	Ex.ONT.2633.1	4.74	3.02341e-01	3.47749e-01	5.88235294117647|0|0	11.7647058823529|8.33333333333333|0	A02_10942749_10942995_R_Ex.ONT.2633.1_1
A02:10942473-10943261	Bra007930.gene	A02:10942749-10942938	IR	3	3	-	Ex.Bra007930	4.74	3.02341e-01	3.47749e-01	5.88235294117647|0|0	11.7647058823529|8.33333333333333|0	A02_10942749_10942938_R_Ex.Bra007930_1
A09:22872954-22874881	Bra032291.gene	A09:22874420-22874855	IR	3	3	-	Ex.ONT.19284.2	4.73	2.17548e-01	1.00000e+00	6.89655172413793|8.33333333333333|0	8|7.69230769230769|13.7254901960784	A09_22874420_22874855_R_Ex.ONT.19284.2_1
A09:22195890-22197286	Bra032365.gene	A09:22195890-22195893	A5SS	3	3	-	Ex.TSS.ONT.17738.1	4.72	5.31595e-01	1.00000e+00	27.0833333333333|45.7142857142857|31.0344827586207	47.2222222222222|35.4838709677419|35.2941176470588	A09_22195890_22197286_S_Ex.TSS.ONT.17738.1_1
A05:21612517-21612689	Bra027431.gene	A05:21612661-21612689	TSS|A5SS	3	3	-	TSS.ONT.10627.3	4.71	2.57164e-01	4.62054e-01	15.8469945355191|19.6969696969697|15.9090909090909	16.9230769230769|20.4545454545455|28.2051282051282	A05_21612517_21612689_S_TSS.ONT.10627.3_1
A05:21612517-21612687	Bra027431.gene	A05:21612661-21612687	TSS|A5SS	3	3	-	TSS.ONT.10627.3	4.71	2.57164e-01	4.62054e-01	15.8469945355191|19.6969696969697|15.9090909090909	16.9230769230769|20.4545454545455|28.2051282051282	A05_21612517_21612687_S_TSS.ONT.10627.3_1
A03:14452723-14453067	Bra001024.gene	A03:14452723-14452725	TSS|A3SS	3	3	-	TSS.ONT.6588.3	4.71	4.00390e-01	5.25579e-01	31.4285714285714|18.4210526315789|29.4117647058824	27.2727272727273|36.9565217391304|29.1666666666667	A03_14452723_14453067_S_TSS.ONT.6588.3_1
A03:14452629-14453067	Bra001024.gene	A03:14452629-14452725	TSS|A3SS	3	3	-	TSS.ONT.6588.3	4.71	4.00390e-01	5.25579e-01	31.4285714285714|18.4210526315789|29.4117647058824	27.2727272727273|36.9565217391304|29.1666666666667	A03_14452629_14453067_S_TSS.ONT.6588.3_1
A04:1778866-1779038	ONT.7413	A04:1778962-1779038	A3SS	3	3	-	Ex.TSS.ONT.7413.3	4.7	3.17932e-01	5.13462e-01	13.7931034482759|0|4	11.1111111111111|11.1111111111111|9.67741935483871	A04_1778866_1779038_S_Ex.TSS.ONT.7413.3_1
A04:1778866-1778997	ONT.7413	A04:1778962-1778997	TSS|A3SS	3	3	-	TSS.ONT.7413.3	4.7	3.17932e-01	5.13462e-01	13.7931034482759|0|4	11.1111111111111|11.1111111111111|9.67741935483871	A04_1778866_1778997_S_TSS.ONT.7413.3_1
Scaffold000104:453798-455521	Bra035384.gene	Scaffold000104:455316-455453	IR	2	2	-	Ex.ONT.21750.12	4.69	4.22650e-01	1.00000e+00	0|0|na	na|9.375|0	Scaffold000104_455316_455453_R_Ex.ONT.21750.12_1
Scaffold000104:453796-455521	Bra035384.gene	Scaffold000104:455316-455449	IR	2	2	-	Ex.ONT.21750.9	4.69	4.22650e-01	1.00000e+00	0|0|na	na|9.375|0	Scaffold000104_455316_455449_R_Ex.ONT.21750.9_1
Scaffold000104:453796-455520	Bra035384.gene	Scaffold000104:455316-455451	IR	2	2	-	Ex.ONT.21750.8	4.69	4.22650e-01	1.00000e+00	0|0|na	na|9.375|0	Scaffold000104_455316_455451_R_Ex.ONT.21750.8_1
A08:13067333-13069031	Bra010317.gene	A08:13068073-13068945	IR	3	2	-	Ex.ONT.16491.2	4.69	3.86940e-01	1.00000e+00	3.57142857142857|0|0	na|11.7647058823529|0	A08_13068073_13068945_R_Ex.ONT.16491.2_1
A07:9143297-9144504	Bra030057.gene	A07:9143304-9143346	IR	3	3	-	Ex.ONT.14417.3	4.69	3.54049e-01	1.00000e+00	3.44827586206897|0|0	0|14.2857142857143|3.2258064516129	A07_9143304_9143346_R_Ex.ONT.14417.3_1
A07:9143274-9144504	Bra030057.gene	A07:9143294-9143336	IR	3	3	-	Ex.ONT.14417.2	4.69	3.54049e-01	1.00000e+00	3.44827586206897|0|0	0|14.2857142857143|3.2258064516129	A07_9143294_9143336_R_Ex.ONT.14417.2_1
A05:4174554-4174658	Bra005232.gene	A05:4174646-4174659	A3SS	3	3	-	Ex.TSS.ONT.9053.2	4.69	3.22579e-01	6.25840e-01	81.5533980582524|75|89.0909090909091	87.5|84.8837209302326|87.3239436619718	A05_4174554_4174658_S_Ex.TSS.ONT.9053.2_1
A02:6320009-6320212	Bra035605.gene	A02:6320009-6320011	A3SS	3	3	-	Ex.TSS.ONT.3486.1	4.69	2.46315e-01	3.08352e-01	84.0909090909091|79.4520547945205|88	93.0232558139535|87.8378378378378|84.7457627118644	A02_6320009_6320212_S_Ex.TSS.ONT.3486.1_1
A01:9217225-9217959	Bra026415.gene	A01:9217225-9217258	A3SS	3	3	-	ONT.1542.2	4.69	7.56756e-01	8.62980e-01	63.6363636363636|76.5957446808511|80	51.7241379310345|89.4736842105263|93.1034482758621	A01_9217225_9217959_S_ONT.1542.2_1
A09:2519468-2519749	Bra036624.gene	A09:2519468-2519505	TSS|A5SS	3	3	-	TSS.ONT.17117.2	4.68	5.48897e-01	1.00000e+00	76.1904761904762|66.6666666666667|56.25	77.7777777777778|72.2222222222222|63.1578947368421	A09_2519468_2519749_S_TSS.ONT.17117.2_1
A07:24164515-24164605	Bra015782.gene	A07:24164602-24164605	A5SS	3	3	-	ONT.15167.1	4.68	4.80629e-01	1.00000e+00	50|57.1428571428571|60.2739726027397	69.2307692307692|51.219512195122|61.0169491525424	A07_24164515_24164605_S_ONT.15167.1_1
A06:15181896-15182039	Bra024254.gene	A06:15181896-15181898	A3SS	3	3	-	ONT.12641.2	4.68	2.86506e-01	5.98990e-01	79.1666666666667|74.0740740740741|79.7101449275362	88.8888888888889|77.7777777777778|80.327868852459	A06_15181896_15182039_S_ONT.12641.2_1
A02:15281254-15281349	Bra008533.gene	A02:15281254-15281267	A3SS	3	3	-	Ex.TSS.ONT.3791.3	4.68	4.98607e-01	5.03680e-01	85.1851851851852|80.7692307692308|89.4736842105263	80|89.4736842105263|100	A02_15281254_15281349_S_Ex.TSS.ONT.3791.3_1
A05:15852887-15853001	Bra033894.gene	A05:15852887-15852889	TSS|A3SS	3	3	-	TSS.ONT.10386.1	4.67	2.04597e-01	3.54292e-01	81.25|74.1935483870968|82.6086956521739	80.7692307692308|85.1851851851852|86.1111111111111	A05_15852887_15853001_S_TSS.ONT.10386.1_1
A10:15661035-15661138	Bra009476.gene	A10:15661035-15661060	A5SS	3	3	-	ONT.20869.2	4.66	1.76060e-01	1.00000e+00	17.5|20.253164556962|11.9047619047619	23.9130434782609|19.047619047619|20.6896551724138	A10_15661035_15661138_S_ONT.20869.2_1
Scaffold000104:34042-34184	Bra035349.gene	Scaffold000104:34042-34045	A5SS	3	3	-	ONT.21746.2	4.65	1.25702e-01	1.00000e+00	32.5|26.8987341772152|31.8327974276527	35.036496350365|32.2368421052632|37.9032258064516	Scaffold000104_34042_34184_S_ONT.21746.2_1
Scaffold000104:34034-34184	Bra035349.gene	Scaffold000104:34034-34045	A5SS	3	3	-	Ex.ONT.21746.2	4.65	1.25702e-01	1.00000e+00	32.5|26.8987341772152|31.8327974276527	35.036496350365|32.2368421052632|37.9032258064516	Scaffold000104_34034_34184_S_Ex.ONT.21746.2_1
Scaffold000104:25516-25733	Bra035347.gene	Scaffold000104:25516-25517	A5SS	3	3	-	Ex.Bra035347	4.64	7.03369e-02	1.00000e+00	91.4529914529915|91.588785046729|86.3636363636364	95.2380952380952|95.2380952380952|92.8571428571429	Scaffold000104_25516_25733_S_Ex.Bra035347_1
A09:10734121-10734215	Bra027982.gene	A09:10734121-10734124	A5SS	3	3	-	Ex.ONT.17465.1	4.63	3.18157e-01	1.00000e+00	10.752688172043|6.38297872340426|16.0714285714286	11.6666666666667|21.4285714285714|14	A09_10734121_10734215_S_Ex.ONT.17465.1_1
A04:9040819-9040958	Bra025448.gene	A04:9040957-9040958	A5SS	3	3	-	Ex.Bra025448	4.63	3.20815e-04	5.41327e-04	87.5|87.7551020408163|86.5979381443299	91.5492957746479|92|92.2077922077922	A04_9040819_9040958_S_Ex.Bra025448_1
A09:19417479-19417555	Bra028016.gene	A09:19417479-19417482	A5SS	3	3	-	ONT.17671.1	4.62	5.29620e-01	1.00000e+00	16|32.7586206896552|23.0769230769231	24.3243243243243|37.8378378378378|23.5294117647059	A09_19417479_19417555_S_ONT.17671.1_1
A05:11223184-11223300	Bra030425.gene	A05:11223297-11223301	A5SS	3	3	-	Ex.Bra030425	4.61	5.37972e-01	5.43233e-01	24.2424242424242|16|8	14.2857142857143|30.5555555555556|17.2413793103448	A05_11223184_11223300_S_Ex.Bra030425_1
A04:16434460-16435529	Bra017146.gene	A04:16434824-16434866	IR	3	3	-	Ex.ONT.7914.4	4.61	2.72485e-01	4.34541e-01	90.9090909090909|100|88.2352941176471	99.0291262135922|97.029702970297|96.9162995594714	A04_16434824_16434866_R_Ex.ONT.7914.4_1
A03:19079097-19081645	Bra001866.gene	A03:19081486-19081577	IR	3	2	-	ONT.5198.1	4.61	6.37326e-01	8.64173e-01	7.69230769230769|4|9.09090909090909	0|na|23.0769230769231	A03_19081486_19081577_R_ONT.5198.1_1
A01:24871304-24871412	Bra034124.gene	A01:24871304-24871309	A3SS	3	3	-	Ex.TSS.ONT.2006.1	4.6	5.32961e-01	5.74886e-01	63.265306122449|64.2857142857143|70.8333333333333	60.6060606060606|82.3529411764706|69.2307692307692	A01_24871304_24871412_S_Ex.TSS.ONT.2006.1_1
A10:9991259-9991337	Bra002382.gene	A10:9991334-9991338	A5SS	3	3	-	Ex.Bra002382	4.59	2.55730e-01	1.00000e+00	20.7792207792208|27.5|31.0810810810811	34.4262295081967|29.5774647887324|29.126213592233	A10_9991259_9991337_S_Ex.Bra002382_1
A04:17650444-17650527	Bra016931.gene	A04:17650525-17650527	A5SS	3	3	-	ONT.8707.2	4.59	4.41497e-01	7.12178e-01	0|4|5.88235294117647	0|6.25|17.3913043478261	A04_17650444_17650527_S_ONT.8707.2_1
Scaffold000141:403617-403714	Bra038201.gene	Scaffold000141:403617-403620	A5SS	3	3	-	Ex.Bra038201	4.58	1.93822e-01	1.00000e+00	8.62068965517241|15.3846153846154|12.2448979591837	18.75|12.280701754386|18.9655172413793	Scaffold000141_403617_403714_S_Ex.Bra038201_1
A08:13934943-13935024	Bra010473.gene	A08:13935023-13935024	A5SS	3	3	-	Ex.Bra010473	4.58	4.49402e-01	1.00000e+00	74.1935483870968|87.5|83.3333333333333	90.9090909090909|89.1304347826087|78.7234042553192	A08_13934943_13935024_S_Ex.Bra010473_1
A06:15420598-15420731	Bra024300.gene	A06:15420598-15420601	A3SS	3	3	-	Ex.ONT.12662.1	4.58	5.78450e-02	1.21336e-01	88.3597883597884|88.9655172413793|85.2564102564102	91.6666666666667|94.5454545454545|90.0990099009901	A06_15420598_15420731_S_Ex.ONT.12662.1_1
A05:17673803-17674027	ONT.9427	A05:17673803-17673805	A5SS	3	3	-	ONT.9427.8	4.58	5.47523e-01	9.35496e-01	0|6.25|0	20|0|0	A05_17673803_17674027_S_ONT.9427.8_1
A05:17673802-17674027	ONT.9427	A05:17673802-17673805	A5SS	3	3	-	ONT.9427.8	4.58	5.47523e-01	9.35496e-01	0|6.25|0	20|0|0	A05_17673802_17674027_S_ONT.9427.8_1
A05:17673801-17674027	ONT.9427	A05:17673801-17673805	A5SS	3	3	-	ONT.9427.8	4.58	5.47523e-01	9.35496e-01	0|6.25|0	20|0|0	A05_17673801_17674027_S_ONT.9427.8_1
A05:17673799-17674027	ONT.9427	A05:17673799-17673805	A5SS	3	3	-	ONT.9427.8	4.58	5.47523e-01	9.35496e-01	0|6.25|0	20|0|0	A05_17673799_17674027_S_ONT.9427.8_1
A05:17673798-17674027	ONT.9427	A05:17673798-17673805	A5SS	3	3	-	ONT.9427.8	4.58	5.47523e-01	9.35496e-01	0|6.25|0	20|0|0	A05_17673798_17674027_S_ONT.9427.8_1
A02:893831-893910	Bra028743.gene	A02:893908-893910	A3SS	3	3	-	Bra028743	4.58	5.99909e-01	7.61150e-01	46.6666666666667|56.25|33.3333333333333	50|57.8947368421053|42.1052631578947	A02_893831_893910_S_Bra028743_1
A02:6701710-6702453	Bra022734.gene	A02:6701823-6702454	A5SS	3	3	-	Ex.ONT.3513.1	4.58	3.62731e-01	4.55320e-01	6.19469026548673|2.22222222222222|9.90990990990991	6.81818181818182|6.81818181818182|18.4210526315789	A02_6701710_6702453_S_Ex.ONT.3513.1_1
A02:6701710-6701826	Bra022734.gene	A02:6701823-6701827	A5SS	3	3	-	Ex.Bra022734	4.58	3.62731e-01	4.55674e-01	6.19469026548673|2.22222222222222|9.90990990990991	6.81818181818182|6.81818181818182|18.4210526315789	A02_6701710_6701826_S_Ex.Bra022734_1
A01:9885775-9885865	Bra026310.gene	A01:9885775-9885777	A5SS	3	3	-	Ex.TSS.Bra026310	4.58	4.08192e-01	4.67608e-01	80.327868852459|73.1182795698925|75.5555555555556	87.1794871794872|72.2222222222222|83.3333333333333	A01_9885775_9885865_S_Ex.TSS.Bra026310_1
A08:14245130-14245226	Bra010534.gene	A08:14245223-14245227	A5SS	3	3	-	Ex.Bra010534	4.57	1.60003e-01	5.72662e-01	10.752688172043|8.08080808080808|9.00900900900901	14.2857142857143|9.25925925925926|18	A08_14245130_14245226_S_Ex.Bra010534_1
A10:14294882-14295322	Bra009326.gene	A10:14294882-14294882	A5SS	3	3	-	Ex.ONT.20780.1	4.56	2.39944e-01	1.00000e+00	10.1449275362319|6.74157303370786|4.54545454545455	8.57142857142857|17.4603174603175|9.09090909090909	A10_14294882_14295322_S_Ex.ONT.20780.1_1
A09:31679776-31680391	Bra007632.gene	A09:31680383-31680391	A3SS	3	3	-	Ex.TSS.Bra007632	4.56	1.98429e-01	1.00000e+00	61.5384615384615|61.9047619047619|58.3333333333333	70.5882352941177|61.9047619047619|62.962962962963	A09_31679776_31680391_S_Ex.TSS.Bra007632_1
A09:11939357-11939719	Bra027581.gene	A09:11939487-11939624	SES	3	3	-	ONT.17502.1	4.56	4.35121e-01	1.00000e+00	93.75|93.75|78.125	94.4444444444444|91.8367346938776|93.0232558139535	A09_11939357_11939719_W_ONT.17502.1_1
A03:30051190-30052285	Bra017723.gene	A03:30051247-30052097	IR	3	3	-	Ex.Bra017723	4.56	1.07102e-02	1.55299e-02	0|2.04081632653061|0	3.8961038961039|5.34351145038168|6.47482014388489	A03_30051247_30052097_R_Ex.Bra017723_1
A08:11111850-11112183	Bra020820.gene	A08:11111951-11112025	IR	3	2	-	Ex.Bra020820	4.55	2.72228e-01	9.35190e-01	0|0|0	na|0|9.09090909090909	A08_11111951_11112025_R_Ex.Bra020820_1
A07:820395-820481	Bra038854.gene	A07:820395-820400	A5SS	2	2	-	ONT.13185.1	4.55	4.22650e-01	1.00000e+00	100|na|90.9090909090909	na|100|100	A07_820395_820481_S_ONT.13185.1_1
A07:11735470-11736232	Bra012181.gene	A07:11735819-11736101	IR	3	2	-	Ex.ONT.13450.1	4.55	2.72228e-01	7.12922e-01	0|0|0	0|na|9.09090909090909	A07_11735819_11736101_R_Ex.ONT.13450.1_1
A06:1769490-1769774	Bra018821.gene	A06:1769602-1769682	IR	2	2	-	Bra018821	4.55	4.22650e-01	8.94373e-01	na|0|0	0|na|9.09090909090909	A06_1769602_1769682_R_Bra018821_1
A06:1768844-1769774	Bra018821.gene	A06:1769391-1769489	IR	2	2	-	Ex.Bra018821	4.55	4.22650e-01	8.99589e-01	na|0|0	0|na|9.09090909090909	A06_1769391_1769489_R_Ex.Bra018821_1
A05:24281791-24282144	Bra039430.gene	A05:24281851-24281971	IR (overlapping region)	3	2	-	Ex.Bra039430	4.55	2.72228e-01	5.01213e-01	0|0|0	9.09090909090909|na|0	A05_24281851_24281971_R_Ex.Bra039430_1
A03:14290412-14290749	Bra000981.gene	A03:14290412-14290453	A3SS	3	3	-	ONT.6572.1	4.55	6.05008e-01	7.93371e-01	62.7906976744186|80.7692307692308|66.6666666666667	70.8333333333333|66.6666666666667|86.3636363636364	A03_14290412_14290749_S_ONT.6572.1_1
A02:4175455-4175599	Bra020136.gene	A02:4175596-4175600	A5SS	3	3	-	Ex.Bra020136	4.55	1.55015e-02	1.92560e-02	6.70391061452514|5|4.25531914893617	11.3636363636364|9.85915492957746|8.38709677419355	A02_4175455_4175599_S_Ex.Bra020136_1
A01:2101242-2101470	Bra011455.gene	A01:2101292-2101379	IR	2	2	-	Ex.Bra011455	4.55	4.22650e-01	4.27483e-01	0|0|na	na|9.09090909090909|0	A01_2101292_2101379_R_Ex.Bra011455_1
A07:13816455-13816544	Bra028411.gene	A07:13816542-13816544	A3SS	3	3	-	Ex.Bra028411	4.54	1.50707e-01	4.02610e-01	85.8108108108108|91.588785046729|85.9504132231405	89.7435897435898|91.6666666666667|95.5555555555556	A07_13816455_13816544_S_Ex.Bra028411_1
A05:15632070-15632170	Bra033872.gene	A05:15632166-15632170	A5SS	3	3	-	ONT.10382.1	4.54	1.47541e-01	2.55388e-01	90|90.4761904761905|92.3076923076923	94.7368421052632|100|91.6666666666667	A05_15632070_15632170_S_ONT.10382.1_1
A06:3873031-3873109	Bra019889.gene	A06:3873105-3873110	A5SS	3	3	-	Ex.Bra019889	4.53	4.70281e-01	1.00000e+00	8.92857142857143|8.75|5.95238095238095	5|8.82352941176471|23.4042553191489	A06_3873031_3873109_S_Ex.Bra019889_1
A06:329677-329788	Bra037976.gene	A06:329677-329680	A5SS	3	3	-	ONT.10906.1	4.53	1.82309e-01	4.30813e-01	73.9130434782609|78.8461538461538|82.6086956521739	85.1851851851852|80.8510638297872|82.9268292682927	A06_329677_329788_S_ONT.10906.1_1
A05:22244120-22244404	Bra034808.gene	A05:22244403-22244405	A3SS	3	3	-	Ex.ONT.9635.3	4.53	6.18472e-01	1.00000e+00	57.1428571428571|72.7272727272727|75	81.8181818181818|60.7843137254902|75.8620689655172	A05_22244120_22244404_S_Ex.ONT.9635.3_1
A06:6675026-6675146	Bra025926.gene	A06:6675141-6675146	TSS|A3SS	3	3	-	TSS.ONT.11287.1	4.52	5.67932e-01	1.00000e+00	36|24.5614035087719|42.1875	35.4838709677419|32|48.8372093023256	A06_6675026_6675146_S_TSS.ONT.11287.1_1
A02:24310534-24310751	Bra020513.gene	A02:24310625-24310752	A3SS	3	3	-	Ex.TSS.Bra020513	4.52	1.23139e-01	1.49258e-01	94.1176470588235|100|92.3076923076923	100|100|100	A02_24310534_24310751_S_Ex.TSS.Bra020513_1
A10:9796937-9797288	Bra002415.gene	A10:9797279-9797289	A3SS	3	3	-	Ex.TSS.ONT.20477.2	4.51	5.95891e-01	1.00000e+00	54.5454545454545|36.3636363636364|45.8333333333333	55.5555555555556|38.4615384615385|56.25	A10_9796937_9797288_S_Ex.TSS.ONT.20477.2_1
A10:15525873-15526002	Bra009454.gene	A10:15525981-15526002	TSS|A3SS	3	3	-	TSS.ONT.20865.3	4.51	4.99823e-01	1.00000e+00	1.44927536231884|0|7.54716981132075	18.5185185185185|4|0	A10_15525873_15526002_S_TSS.ONT.20865.3_1
A04:2736407-2736574	Bra014741.gene	A04:2736478-2736575	A5SS	3	3	-	Ex.TSS.ONT.8179.7	4.51	2.19357e-03	3.60166e-03	5.46448087431694|4.83870967741935|4.58015267175572	9.09090909090909|8.69565217391304|10.625	A04_2736407_2736574_S_Ex.TSS.ONT.8179.7_1
A04:2736407-2736481	Bra014741.gene	A04:2736478-2736482	A5SS	3	3	-	Ex.Bra014741	4.51	2.19357e-03	3.60166e-03	5.46448087431694|4.83870967741935|4.58015267175572	9.09090909090909|8.69565217391304|10.625	A04_2736407_2736481_S_Ex.Bra014741_1
A02:5197616-5197842	Bra020324.gene	A02:5197682-5197750	IR	3	3	-	Ex.Bra020324	4.51	3.78354e-01	4.72437e-01	3.03030303030303|2.77777777777778|0	15|0|4.34782608695652	A02_5197682_5197750_R_Ex.Bra020324_1
A03:2090154-2091065	Bra006117.gene	A03:2090154-2090154	TSS|A3SS	3	3	-	TSS.ONT.5871.2	4.5	4.99043e-01	6.86913e-01	58.3333333333333|52.2727272727273|71.4285714285714	66.6666666666667|68|60.8695652173913	A03_2090154_2091065_S_TSS.ONT.5871.2_1
A01:5768763-5769569	Bra013453.gene	A01:5768783-5769083	IR	3	3	-	Ex.Bra013453	4.5	7.27096e-03	8.09216e-03	4.76190476190476|3.03030303030303|2.94117647058824	8.33333333333333|9.09090909090909|6.81818181818182	A01_5768783_5769083_R_Ex.Bra013453_1
A05:78751-78870	Bra004427.gene	A05:78751-78753	A3SS	3	3	-	Ex.TSS.Bra004427	4.49	6.15903e-01	1.00000e+00	57.6923076923077|50|45	50|70|46.1538461538462	A05_78751_78870_S_Ex.TSS.Bra004427_1
A03:30254809-30254885	Bra017751.gene	A03:30254809-30254810	A5SS	3	3	-	Ex.Bra017751	4.49	3.47850e-01	5.04697e-01	82.8947368421053|85.3211009174312|87.6923076923077	94.1176470588235|81.8181818181818|93.4426229508197	A03_30254809_30254885_S_Ex.Bra017751_1
A06:10770852-10771384	Bra018208.gene	A06:10771071-10771133	IR	3	2	-	Bra018208	4.48	7.77916e-01	1.00000e+00	42.8571428571429|58.8235294117647|41.6666666666667	69.2307692307692|35.2941176470588|na	A06_10771071_10771133_R_Bra018208_1
A03:15966188-15966299	Bra001346.gene	A03:15966295-15966299	A5SS	3	3	-	Ex.TSS.ONT.6677.1	4.48	2.31604e-01	3.04651e-01	80.3571428571429|79.3103448275862|75.5102040816327	83.3333333333333|87.5|77.7777777777778	A03_15966188_15966299_S_Ex.TSS.ONT.6677.1_1
A03:12392217-12392304	Bra000667.gene	A03:12392217-12392220	A5SS	3	3	-	Bra000667	4.48	4.72362e-01	6.11995e-01	14.2857142857143|13.3333333333333|8.45070422535211	16.6666666666667|25.7142857142857|7.14285714285714	A03_12392217_12392304_S_Bra000667_1
A05:22013460-22017396	Bra034754.gene	A05:22013460-22013461	A5SS	3	3	-	Ex.TSS.ONT.9617.1	4.47	4.47575e-01	8.07586e-01	76.4705882352941|77.2727272727273|76.1904761904762	91.6666666666667|75|76.6666666666667	A05_22013460_22017396_S_Ex.TSS.ONT.9617.1_1
A02:3939843-3940074	Bra020082.gene	A02:3939901-3939992	IR	3	3	-	Ex.ONT.2372.1	4.46	1.17881e-01	1.46243e-01	0|0|0	6.25|0|7.14285714285714	A02_3939901_3939992_R_Ex.ONT.2372.1_1
A09:3220273-3223028	Bra026488.gene	A09:3221344-3222663	IR	3	3	-	Ex.Bra026488	4.44	3.73901e-01	1.00000e+00	0|0|0	0|0|13.3333333333333	A09_3221344_3222663_R_Ex.Bra026488_1
A09:28503730-28504865	ONT.17942	A09:28503802-28504463	IR	3	3	-	Ex.ONT.17942.2	4.44	4.33279e-01	1.00000e+00	82.6446280991736|82.2222222222222|72.972972972973	75.9036144578313|86.1111111111111|89.1304347826087	A09_28503802_28504463_R_Ex.ONT.17942.2_1
A07:17537326-17538225	Bra003652.gene	A07:17538015-17538095	IR (overlapping region)	3	3	-	Ex.Bra003652	4.44	1.16117e-01	3.26386e-01	0|0|0	6.66666666666667|6.66666666666667|0	A07_17538015_17538095_R_Ex.Bra003652_1
A05:5937286-5937777	Bra005516.gene	A05:5937286-5937569	A3SS	3	3	-	Ex.ONT.10163.1	4.43	6.95476e-01	1.00000e+00	69.6969696969697|88.2352941176471|84.2105263157895	69.2307692307692|86.2068965517241|100	A05_5937286_5937777_S_Ex.ONT.10163.1_1
A03:29009777-29010839	Bra037014.gene	A03:29010015-29010089	IR	3	3	-	Ex.ONT.7254.2	4.43	3.95568e-01	5.71053e-01	0|0|6.25	5.26315789473684|14.2857142857143|0	A03_29010015_29010089_R_Ex.ONT.7254.2_1
A03:29009777-29010457	Bra037014.gene	A03:29010009-29010089	IR	3	3	-	Ex.Bra037014	4.43	3.95568e-01	5.71053e-01	0|0|6.25	5.26315789473684|14.2857142857143|0	A03_29010009_29010089_R_Ex.Bra037014_1
A02:16715754-16715971	Bra033156.gene	A02:16715754-16715757	A5SS	3	3	-	Ex.TSS.ONT.2808.2	4.43	4.64300e-01	4.69353e-01	23.8805970149254|13.8461538461538|17.4603174603175	13.5593220338983|27.6595744680851|27.2727272727273	A02_16715754_16715971_S_Ex.TSS.ONT.2808.2_1
A06:21537058-21537356	Bra025241.gene	A06:21537352-21537357	A5SS	3	3	-	Ex.TSS.ONT.12946.1	4.42	9.87194e-02	2.18967e-01	7.14285714285714|1.85185185185185|8.57142857142857	10.7142857142857|10.3448275862069|9.76744186046512	A06_21537058_21537356_S_Ex.TSS.ONT.12946.1_1
A05:2149879-2150324	Bra004856.gene	A05:2150092-2150158	IR	3	3	-	Ex.Bra004856	4.42	1.26360e-01	2.27081e-01	0|0|0	7.69230769230769|0|5.55555555555556	A05_2150092_2150158_R_Ex.Bra004856_1
A02:16114551-16114640	Bra018507.gene	A02:16114551-16114561	TSS|A3SS	3	3	-	TSS.ONT.3813.1	4.42	5.71294e-01	6.68518e-01	78.5714285714286|62.7906976744186|58.5365853658537	64|76.9230769230769|72.2222222222222	A02_16114551_16114640_S_TSS.ONT.3813.1_1
A10:12536669-12536751	Bra008758.gene	A10:12536669-12536673	TSS|A5SS	3	3	-	TSS.ONT.20638.3	4.41	1.86883e-01	1.00000e+00	0|0|0	0|3.7037037037037|9.52380952380952	A10_12536669_12536751_S_TSS.ONT.20638.3_1
A03:27204671-27205143	Bra024165.gene	A03:27205053-27205143	A3SS	3	2	-	ONT.5581.1	4.41	7.70741e-01	1.00000e+00	38.4615384615385|54.5454545454545|43.75	na|66.6666666666667|33.3333333333333	A03_27204671_27205143_S_ONT.5581.1_1
A01:25488331-25488455	Bra040374.gene	A01:25488331-25488331	TSS|A3SS	3	3	-	TSS.ONT.2054.7	4.4	3.82392e-01	4.14873e-01	0|10.5263157894737|4.76190476190476	9.09090909090909|15.3846153846154|4	A01_25488331_25488455_S_TSS.ONT.2054.7_1
A01:8020977-8021178	Bra013836.gene	A01:8020977-8020981	TSS|A5SS	3	3	-	TSS.ONT.453.3	4.39	6.88261e-01	7.76601e-01	33.3333333333333|47.8260869565217|15	32.258064516129|33.3333333333333|43.75	A01_8020977_8021178_S_TSS.ONT.453.3_1
A08:2223072-2223160	Bra014247.gene	A08:2223072-2223073	A5SS	3	3	-	Ex.Bra014247	4.38	4.93642e-01	1.00000e+00	100|90|80	93.5779816513761|93.6708860759494|95.8955223880597	A08_2223072_2223160_S_Ex.Bra014247_1
A01:5291406-5291558	Bra013377.gene	A01:5291406-5291431	A5SS	3	3	-	ONT.315.2	4.38	5.81650e-02	6.44933e-02	5.18518518518519|4.58715596330275|3.17460317460317	11.25|5.88235294117647|8.95522388059701	A01_5291406_5291558_S_ONT.315.2_1
A09:17159118-17159200	Bra029428.gene	A09:17159118-17159124	A3SS	3	3	-	Ex.Bra029428	4.36	5.01749e-01	1.00000e+00	75|89.1304347826087|76	82.6086956521739|91.6666666666667|78.9473684210526	A09_17159118_17159200_S_Ex.Bra029428_1
A09:1009078-1009451	Bra036257.gene	A09:1009078-1009113	A5SS	3	3	-	Ex.TSS.ONT.17024.3	4.36	2.70210e-01	1.00000e+00	10|13.7254901960784|2.22222222222222	13.1578947368421|13.6363636363636|12.2448979591837	A09_1009078_1009451_S_Ex.TSS.ONT.17024.3_1
A05:2666621-2666686	Bra004962.gene	A05:2666621-2666624	A5SS	3	3	-	Ex.TSS.Bra004962	4.36	6.56879e-01	1.00000e+00	31.304347826087|16.1764705882353|22.0588235294118	17.8571428571429|43.3333333333333|21.4285714285714	A05_2666621_2666686_S_Ex.TSS.Bra004962_1
A06:6898208-6898344	Bra025675.gene	A06:6898208-6898230	A3SS	3	3	-	Bra025675	4.35	3.40395e-01	8.45637e-01	89.9159663865546|98.3333333333333|90	100|91.304347826087|100	A06_6898208_6898344_S_Bra025675_1
A05:4616843-4617968	ONT.10116	A05:4617116-4617757	IR	3	3	-	Ex.ONT.10116.17	4.35	5.61974e-01	1.00000e+00	10.6382978723404|15.7894736842105|6.25	10.2564102564103|27.7777777777778|7.69230769230769	A05_4617116_4617757_R_Ex.ONT.10116.17_1
A03:24701257-24703275	Bra019366.gene	A03:24703017-24703214	IR	3	3	-	Ex.ONT.5462.3	4.35	4.37831e-01	6.12085e-01	28|19.2307692307692|30	23.6842105263158|29.6875|36.9230769230769	A03_24703017_24703214_R_Ex.ONT.5462.3_1
A03:24701253-24703270	Bra019366.gene	A03:24703017-24703217	IR	3	3	-	Ex.ONT.5462.2	4.35	4.37831e-01	6.12085e-01	28|19.2307692307692|30	23.6842105263158|29.6875|36.9230769230769	A03_24703017_24703217_R_Ex.ONT.5462.2_1
A09:27954506-27955148	Bra006949.gene	A09:27955141-27955149	A3SS	3	3	-	Ex.ONT.17919.1	4.33	1.74133e-01	1.00000e+00	5.71428571428571|9.42028985507246|6.19469026548673	15.5555555555556|7.40740740740741|11.3636363636364	A09_27954506_27955148_S_Ex.ONT.17919.1_1
A05:22244128-22244404	Bra034808.gene	A05:22244404-22244404	A3SS	3	3	-	Ex.ONT.9635.2	4.33	2.35620e-01	4.25736e-01	4.34782608695652|13.0434782608696|4.34782608695652	11.7647058823529|13.3928571428571|9.56521739130435	A05_22244128_22244404_S_Ex.ONT.9635.2_1
A03:30051190-30052334	Bra017723.gene	A03:30051247-30052116	IR	3	3	-	Ex.ONT.7289.2	4.32	1.36397e-02	1.97765e-02	0|2.04081632653061|0	3.8961038961039|4.61538461538462|6.47482014388489	A03_30051247_30052116_R_Ex.ONT.7289.2_1
A08:20225821-20225924	Bra030635.gene	A08:20225922-20225924	TSS|A3SS	3	3	-	TSS.Bra030635	4.3	2.91174e-01	1.00000e+00	53.3333333333333|51.4285714285714|60.5263157894737	62.8571428571429|55.3191489361702|60	A08_20225821_20225924_S_TSS.Bra030635_1
A06:3874778-3875024	Bra019888.gene	A06:3875012-3875024	A3SS	3	3	-	ONT.11112.1	4.29	3.07612e-01	7.06119e-01	2.27272727272727|4|0	12|0|7.14285714285714	A06_3874778_3875024_S_ONT.11112.1_1
A03:26794027-26794344	Bra024233.gene	A03:26794340-26794344	A5SS	3	3	-	Ex.Bra024233	4.28	3.83750e-01	5.42953e-01	85.3333333333333|85.7142857142857|85.7142857142857	81.8181818181818|96.875|90.9090909090909	A03_26794027_26794344_S_Ex.Bra024233_1
A06:15733609-15734247	Bra024350.gene	A06:15733609-15733617	TSS|A5SS	3	2	-	TSS.ONT.11613.1	4.27	6.55897e-01	1.00000e+00	76.9230769230769|85.7142857142857|69.5652173913043	73.3333333333333|90|na	A06_15733609_15734247_S_TSS.ONT.11613.1_1
A09:36695101-36695231	Bra031749.gene	A09:36695228-36695232	A5SS	3	3	-	Ex.Bra031749	4.26	3.67446e-01	1.00000e+00	11.1111111111111|12.6984126984127|19.1304347826087	11.7647058823529|22.2222222222222|21.7391304347826	A09_36695101_36695231_S_Ex.Bra031749_1
A02:2271738-2272493	Bra023421.gene	A02:2271738-2271741	A5SS	3	2	-	ONT.2263.2	4.26	2.42979e-01	2.91665e-01	6.66666666666667|0|5.55555555555556	na|6.66666666666667|10	A02_2271738_2272493_S_ONT.2263.2_1
A09:20285108-20285441	Bra023252.gene	A09:20285108-20285360	A3SS	3	3	-	Ex.Bra023252	4.25	5.89103e-02	3.14983e-01	1.16959064327485|2.9940119760479|2.83687943262411	6.50887573964497|4|9.2485549132948	A09_20285108_20285441_S_Ex.Bra023252_1
A07:18973730-18973975	Bra003908.gene	A07:18973970-18973976	A3SS	3	3	-	Ex.ONT.13820.2	4.25	5.77251e-01	1.00000e+00	36.3636363636364|50|47.3684210526316	58.8235294117647|48.3870967741936|39.2857142857143	A07_18973730_18973975_S_Ex.ONT.13820.2_1
A06:20278407-20278848	Bra037479.gene	A06:20278407-20278416	A3SS	3	3	-	Ex.Bra037479	4.25	5.84200e-01	1.00000e+00	22.2222222222222|7.69230769230769|19.2307692307692	31.8181818181818|15.7894736842105|14.2857142857143	A06_20278407_20278848_S_Ex.Bra037479_1
A02:25944888-25946749	Bra029216.gene	A02:25945044-25946709	IR	3	3	-	Ex.ONT.4086.1	4.24	4.96460e-01	6.06526e-01	58.3333333333333|58.8235294117647|63.2352941176471	53.8461538461538|72.1518987341772|67.1232876712329	A02_25945044_25946709_R_Ex.ONT.4086.1_1
A05:2149879-2150459	Bra004856.gene	A05:2150098-2150153	IR	3	3	-	Ex.ONT.10006.1	4.23	1.22294e-01	2.19790e-01	0|0|0	7.14285714285714|0|5.55555555555556	A05_2150098_2150153_R_Ex.ONT.10006.1_1
A04:10282605-10282705	Bra030215.gene	A04:10282686-10282705	A3SS	3	3	-	ONT.7698.1	4.22	5.40274e-01	8.34927e-01	38.3561643835616|36.5384615384615|38.4615384615385	36.1702127659575|54.5454545454545|35.2941176470588	A04_10282605_10282705_S_ONT.7698.1_1
A07:2486680-2487259	Bra002023.gene	A07:2487248-2487259	A3SS	3	3	-	Ex.TSS.Bra002023	4.21	7.11194e-01	1.00000e+00	78.9473684210526|70|57.8947368421053	90|61.2903225806452|68.1818181818182	A07_2486680_2487259_S_Ex.TSS.Bra002023_1
A03:2521739-2522105	Bra006208.gene	A03:2522102-2522106	A5SS	3	3	-	Ex.TSS.Bra006208	4.21	1.77153e-01	2.49178e-01	19.5652173913043|15.8730158730159|22.0338983050847	22.5|26.9230769230769|20.6896551724138	A03_2521739_2522105_S_Ex.TSS.Bra006208_1
A04:163870-163953	Bra040427.gene	A04:163870-163871	A5SS	3	3	-	Ex.ONT.7350.1	4.2	1.00970e-01	1.61666e-01	62.4434389140271|64.7435897435898|61.2903225806452	66.3793103448276|64.4628099173554|70.2380952380952	A04_163870_163953_S_Ex.ONT.7350.1_1
A03:26354158-26354322	Bra019099.gene	A03:26354158-26354164	A3SS	3	3	-	ONT.7154.1	4.2	2.40652e-01	3.40805e-01	9.52380952380952|14.1176470588235|18.4615384615385	15.625|17.8571428571429|21.2121212121212	A03_26354158_26354322_S_ONT.7154.1_1
A03:1900776-1900861	Bra006081.gene	A03:1900776-1900779	A5SS	3	3	-	Ex.Bra006081	4.2	4.17614e-01	4.22455e-01	13.6363636363636|19.3548387096774|8.06451612903226	20.3703703703704|11.3207547169811|21.9512195121951	A03_1900776_1900861_S_Ex.Bra006081_1
A01:9856336-9856437	Bra026316.gene	A01:9856420-9856437	TSS|A3SS	3	3	-	TSS.ONT.526.3	4.19	7.41839e-01	8.40054e-01	42.8571428571429|44.8275862068966|33.3333333333333	66.6666666666667|37.5|29.4117647058824	A01_9856336_9856437_S_TSS.ONT.526.3_1
A01:9856336-9856435	Bra026316.gene	A01:9856420-9856435	A3SS	3	3	-	Ex.TSS.ONT.526.3	4.19	7.41839e-01	8.48320e-01	42.8571428571429|44.8275862068966|33.3333333333333	66.6666666666667|37.5|29.4117647058824	A01_9856336_9856435_S_Ex.TSS.ONT.526.3_1
A09:4281696-4281823	Bra037809.gene	A09:4281783-4281823	A3SS	2	3	-	ONT.17226.1	4.17	2.72228e-01	1.00000e+00	91.6666666666667|na|100	100|100|100	A09_4281696_4281823_S_ONT.17226.1_1
A09:29804897-29805026	Bra007267.gene	A09:29804897-29804900	A5SS	3	2	-	ONT.18010.2	4.17	2.72228e-01	1.00000e+00	0|0|0	0|na|8.33333333333333	A09_29804897_29805026_S_ONT.18010.2_1
A08:1891819-1892883	Bra014290.gene	A08:1892200-1892292	IR	3	2	-	Ex.Bra014290	4.17	2.72228e-01	1.00000e+00	0|0|0	8.33333333333333|na|0	A08_1892200_1892292_R_Ex.Bra014290_1
A07:17538716-17539185	Bra003652.gene	A07:17538930-17539009	IR (overlapping region)	3	3	-	Ex.Bra003652	4.17	1.16117e-01	3.26386e-01	0|0|0	6.25|6.25|0	A07_17538930_17539009_R_Ex.Bra003652_1
A07:17538401-17538929	Bra003652.gene	A07:17538642-17538715	IR (overlapping region)	3	3	-	Ex.Bra003652	4.17	1.16117e-01	3.26386e-01	0|0|0	6.25|6.25|0	A07_17538642_17538715_R_Ex.Bra003652_1
A07:17538096-17538641	Bra003652.gene	A07:17538226-17538400	IR (overlapping region)	3	3	-	Ex.Bra003652	4.17	1.16117e-01	3.26386e-01	0|0|0	6.25|6.25|0	A07_17538226_17538400_R_Ex.Bra003652_1
A06:8028621-8029803	Bra025835.gene	A06:8029053-8029134	IR	2	2	-	Ex.ONT.12440.1	4.17	4.22650e-01	1.00000e+00	0|0|na	8.33333333333333|na|0	A06_8029053_8029134_R_Ex.ONT.12440.1_1
A06:2890501-2891190	Bra018634.gene	A06:2890587-2891095	IR	3	2	-	Ex.ONT.12184.1	4.17	2.72228e-01	6.25006e-01	0|0|0	na|0|8.33333333333333	A06_2890587_2891095_R_Ex.ONT.12184.1_1
A06:2890501-2891190	Bra018634.gene	A06:2890575-2891095	IR	3	2	-	Ex.Bra018634	4.17	2.72228e-01	6.38295e-01	0|0|0	na|0|8.33333333333333	A06_2890575_2891095_R_Ex.Bra018634_1
A04:4916847-4917271	Bra033486.gene	A04:4916902-4916989	IR	3	2	-	ONT.7510.2	4.17	2.72228e-01	4.52480e-01	0|0|0	8.33333333333333|0|na	A04_4916902_4916989_R_ONT.7510.2_1
A03:18622713-18622815	Bra001811.gene	A03:18622713-18622724	TSS|A3SS	3	2	-	TSS.Bra001811	4.17	2.72228e-01	3.68430e-01	0|0|0	8.33333333333333|0|na	A03_18622713_18622815_S_TSS.Bra001811_1
A02:1503966-1504234	Bra028604.gene	A02:1503966-1503974	A3SS	3	3	-	Bra028604	4.17	5.81515e-01	6.77480e-01	75.4716981132076|71.4285714285714|93.1818181818182	85|80.4878048780488|87.0967741935484	A02_1503966_1504234_S_Bra028604_1
A01:2101380-2101597	Bra011455.gene	A01:2101483-2101547	IR	3	2	-	Ex.ONT.1178.1	4.17	2.72228e-01	2.87774e-01	0|0|0	na|8.33333333333333|0	A01_2101483_2101547_R_Ex.ONT.1178.1_1
A01:2101380-2101597	Bra011455.gene	A01:2101471-2101547	IR	3	2	-	Ex.Bra011455	4.17	2.72228e-01	2.87774e-01	0|0|0	na|8.33333333333333|0	A01_2101471_2101547_R_Ex.Bra011455_1
A07:2446568-2446636	Bra002028.gene	A07:2446568-2446571	A5SS	3	3	-	Ex.TSS.ONT.13227.2	4.15	4.89248e-01	1.00000e+00	15.9420289855072|17.1875|20.9302325581395	30.952380952381|12.8205128205128|22.7272727272727	A07_2446568_2446636_S_Ex.TSS.ONT.13227.2_1
A05:23291348-23291440	Bra029711.gene	A05:23291348-23291353	A3SS	3	3	-	Ex.TSS.ONT.10739.1	4.15	4.22989e-01	7.75370e-01	72.2222222222222|68.8741721854305|70.4	68.8235294117647|83.6283185840708|71.5	A05_23291348_23291440_S_Ex.TSS.ONT.10739.1_1
A01:23132430-23133452	Bra021104.gene	A01:23132825-23133403	IR	3	3	-	Ex.ONT.1947.4	4.15	1.76035e-01	1.88121e-01	6.66666666666667|2.63157894736842|6.45161290322581	6|13.4020618556701|8.78378378378378	A01_23132825_23133403_R_Ex.ONT.1947.4_1
A01:23132412-23133597	Bra021104.gene	A01:23132825-23133540	IR	3	3	-	Ex.ONT.1947.3	4.15	1.76035e-01	1.88121e-01	6.66666666666667|2.63157894736842|6.45161290322581	6|13.4020618556701|8.78378378378378	A01_23132825_23133540_R_Ex.ONT.1947.3_1
A07:2006010-2006770	Bra002081.gene	A07:2006429-2006505	IR	3	3	-	ONT.14261.2	4.14	3.82850e-01	1.00000e+00	7.2463768115942|8.98876404494382|6	3.27868852459016|15.7894736842105|15.5844155844156	A07_2006429_2006505_R_ONT.14261.2_1
A07:2006010-2006770	Bra002081.gene	A07:2006429-2006501	IR	3	3	-	ONT.14261.2	4.14	3.82850e-01	1.00000e+00	7.2463768115942|8.98876404494382|6	3.27868852459016|15.7894736842105|15.5844155844156	A07_2006429_2006501_R_ONT.14261.2_1
A02:6358408-6360579	Bra035593.gene	A02:6360194-6360265	IR	3	3	-	ONT.3489.3	4.13	1.06837e-01	1.33790e-01	14.7869674185464|13.1147540983607|13.5021097046413	21.680216802168|15.3125|16.7868177136972	A02_6360194_6360265_R_ONT.3489.3_1
A02:18489951-18490457	Bra022043.gene	A02:18490082-18490183	IR (overlapping region)	3	3	-	Bra022043	4.13	5.10489e-01	6.01193e-01	5|5.55555555555556|0	4.76190476190476|18.1818181818182|0	A02_18490082_18490183_R_Bra022043_1
A09:35382205-35382276	Bra026772.gene	A09:35382267-35382276	A3SS	3	3	-	Ex.TSS.ONT.18306.1	4.12	7.38863e-01	1.00000e+00	11.7647058823529|18.1818181818182|47.6190476190476	28.5714285714286|36.3636363636364|25	A09_35382205_35382276_S_Ex.TSS.ONT.18306.1_1
A09:32608823-32608899	Bra007825.gene	A09:32608889-32608899	A5SS	3	3	-	ONT.19733.2	4.12	5.53129e-01	1.00000e+00	72.2222222222222|72.3684210526316|75.3424657534247	87.5|78.9473684210526|65.8536585365854	A09_32608823_32608899_S_ONT.19733.2_1
A08:9941154-9941247	Bra020988.gene	A08:9941154-9941162	A3SS	3	2	-	ONT.16390.1	4.12	8.25329e-01	1.00000e+00	45.4545454545455|36.3636363636364|71.4285714285714	na|41.1764705882353|69.2307692307692	A08_9941154_9941247_S_ONT.16390.1_1
A10:15647210-15647450	Bra009472.gene	A10:15647341-15647358	SES	3	3	-	Bra009472	4.11	4.43652e-01	1.00000e+00	62.4489795918367|57.7142857142857|66.8674698795181	64.2335766423358|74.3055555555556|60.8108108108108	A10_15647210_15647450_W_Bra009472_1
A09:34524627-34525863	Bra031045.gene	A09:34524741-34525791	IR	3	2	-	Ex.Bra031045	4.11	5.53371e-01	1.00000e+00	7.04225352112676|0|3.125	na|15|0	A09_34524741_34525791_R_Ex.Bra031045_1
A08:337134-337212	Bra030856.gene	A08:337209-337213	A5SS	3	3	-	Ex.TSS.ONT.16157.2	4.11	3.45863e-02	1.51614e-01	9.70873786407767|6.61157024793388|8.49056603773585	10.7843137254902|12.3076923076923|14.0625	A08_337134_337212_S_Ex.TSS.ONT.16157.2_1
A07:21542549-21543060	Bra004366.gene	A07:21543057-21543060	A5SS	3	2	-	ONT.14992.2	4.11	8.72292e-01	1.00000e+00	38.4615384615385|18.75|45.4545454545455	66.6666666666667|10|na	A07_21542549_21543060_S_ONT.14992.2_1
A05:17673799-17674027	ONT.9427	A05:17673799-17673800	A5SS	3	3	-	ONT.9427.5	4.11	8.29571e-01	1.00000e+00	27.2727272727273|31.25|52.6315789473684	20|72.7272727272727|30.7692307692308	A05_17673799_17674027_S_ONT.9427.5_1
A05:17673798-17674027	ONT.9427	A05:17673798-17673800	A5SS	3	3	-	ONT.9427.5	4.11	8.29571e-01	1.00000e+00	27.2727272727273|31.25|52.6315789473684	20|72.7272727272727|30.7692307692308	A05_17673798_17674027_S_ONT.9427.5_1
A09:832576-832858	Bra036287.gene	A09:832576-832591	A3SS	3	3	-	Bra036287	4.1	6.56667e-01	1.00000e+00	71.4285714285714|61.1111111111111|87.5	82.3529411764706|80|70	A09_832576_832858_S_Bra036287_1
A03:30353334-30353417	Bra017762.gene	A03:30353416-30353417	A5SS	3	3	-	ONT.7302.1	4.1	2.44868e-01	3.55597e-01	0|5.88235294117647|0	5.55555555555556|2.38095238095238|10.2564102564103	A03_30353334_30353417_S_ONT.7302.1_1
A09:23188784-23188868	Bra032893.gene	A09:23188856-23188869	A3SS	3	3	-	Ex.Bra032893	4.08	4.31415e-01	1.00000e+00	25.5813953488372|14.8148148148148|17.2413793103448	16.6666666666667|25.9259259259259|27.2727272727273	A09_23188784_23188868_S_Ex.Bra032893_1
A09:20108718-20109070	Bra023271.gene	A09:20108718-20108860	A3SS	3	3	-	ONT.19206.5	4.08	1.93965e-01	1.00000e+00	0|5.55555555555556|0	3.52941176470588|4.69798657718121|9.55414012738854	A09_20108718_20109070_S_ONT.19206.5_1
A03:23144029-23144128	Bra012624.gene	A03:23144029-23144031	TSS|A3SS	3	3	-	TSS.ONT.7043.2	4.08	5.69454e-01	7.94037e-01	13.8888888888889|2.22222222222222|6.12244897959184	3.7037037037037|8.33333333333333|22.4489795918367	A03_23144029_23144128_S_TSS.ONT.7043.2_1
A05:10646514-10646626	Bra038099.gene	A05:10646622-10646626	A5SS	3	3	-	Ex.TSS.ONT.10293.3	4.07	4.36536e-01	7.41222e-01	19.1176470588235|20.7547169811321|13.3333333333333	16.6666666666667|30|18.75	A05_10646514_10646626_S_Ex.TSS.ONT.10293.3_1
A01:16228825-16228952	Bra035427.gene	A01:16228825-16228828	TSS|A5SS	3	3	-	TSS.ONT.681.4	4.07	1.19393e-01	1.24470e-01	0|0|0	5.55555555555556|6.66666666666667|0	A01_16228825_16228952_S_TSS.ONT.681.4_1
A03:14494431-14494518	Bra001036.gene	A03:14494431-14494434	A5SS	3	3	-	Ex.Bra001036	4.05	2.89635e-02	3.80406e-02	11.3207547169811|12.5|11.25	17.5|16.1290322580645|13.5922330097087	A03_14494431_14494518_S_Ex.Bra001036_1
A10:15832073-15832175	Bra009514.gene	A10:15832073-15832076	A5SS	3	3	-	Ex.Bra009514	4.04	6.22937e-01	1.00000e+00	12.0879120879121|11.3636363636364|9.75609756097561	7.95454545454545|30.2325581395349|7.14285714285714	A10_15832073_15832175_S_Ex.Bra009514_1
A07:5472515-5472868	Bra015132.gene	A07:5472588-5472671	IR (overlapping region)	3	3	-	Ex.Bra015132	4.04	2.05106e-01	6.59333e-01	0|0|0	0|9.09090909090909|3.03030303030303	A07_5472588_5472671_R_Ex.Bra015132_1
A03:15613334-15613762	Bra001271.gene	A03:15613736-15613762	TSS|A3SS	3	2	-	TSS.ONT.5035.1	4.04	8.27005e-01	8.31013e-01	5|45.4545454545455|8.33333333333333	na|27.2727272727273|20	A03_15613334_15613762_S_TSS.ONT.5035.1_1
A03:15613334-15613747	Bra001271.gene	A03:15613736-15613747	TSS|A3SS	3	2	-	TSS.ONT.5035.1	4.04	8.27005e-01	1.00000e+00	5|45.4545454545455|8.33333333333333	na|27.2727272727273|20	A03_15613334_15613747_S_TSS.ONT.5035.1_1
A03:10572550-10572623	Bra000326.gene	A03:10572550-10572553	A5SS	3	3	-	Ex.TSS.Bra000326	4.04	4.13075e-01	5.29151e-01	7.89473684210526|5.40540540540541|13.4615384615385	10.2040816326531|20.3389830508475|8.33333333333333	A03_10572550_10572623_S_Ex.TSS.Bra000326_1
A02:18489951-18490699	Bra022043.gene	A02:18490458-18490534	IR (overlapping region)	3	3	-	Ex.Bra022043	4.04	5.19835e-01	6.12171e-01	5.26315789473684|5.55555555555556|0	4.76190476190476|18.1818181818182|0	A02_18490458_18490534_R_Ex.Bra022043_1
A01:2089862-2089956	Bra011458.gene	A01:2089862-2089864	A3SS	3	3	-	Ex.Bra011458	4.04	5.33813e-01	5.39076e-01	23.9130434782609|10|17.6470588235294	12.5|25|26.1904761904762	A01_2089862_2089956_S_Ex.Bra011458_1
A10:12978489-12978980	Bra008861.gene	A10:12978963-12978980	A3SS	3	3	-	Bra008861	4.03	4.43885e-01	1.00000e+00	16.9014084507042|17.7777777777778|20	31.0344827586207|15.1515151515152|20.5882352941176	A10_12978489_12978980_S_Bra008861_1
A03:21407639-21407809	Bra012946.gene	A03:21407808-21407809	A3SS	3	3	-	Ex.ONT.5318.3	4.03	4.79511e-01	6.62845e-01	36.9565217391304|30.3030303030303|24.1935483870968	40.8450704225352|28.2828282828283|34.4086021505376	A03_21407639_21407809_S_Ex.ONT.5318.3_1
A03:19851062-19851147	Bra013215.gene	A03:19851146-19851147	A5SS	3	3	-	Ex.ONT.6867.3	4.03	2.92452e-01	3.98715e-01	83.6206896551724|77.6470588235294|84.1463414634146	81.8181818181818|85|90.6976744186046	A03_19851062_19851147_S_Ex.ONT.6867.3_1
A10:3161426-3162492	Bra033282.gene	A10:3161853-3162209	IR	3	3	-	Ex.ONT.21038.4	4.02	2.35793e-01	1.00000e+00	0|0.909090909090909|0	0.75187969924812|10|2.22222222222222	A10_3161853_3162209_R_Ex.ONT.21038.4_1
A07:10909973-10910163	Bra012303.gene	A07:10910147-10910163	A3SS	3	3	-	Bra012303	4.02	2.72593e-01	7.06027e-01	87.5|90.4761904761905|84.375	87.5|96.4285714285714|90.4761904761905	A07_10909973_10910163_S_Bra012303_1
A06:16321667-16322072	Bra024423.gene	A06:16322032-16322072	A5SS	3	3	-	Ex.ONT.12701.2	4.02	4.89106e-01	1.00000e+00	8|21.4285714285714|4.16666666666667	14.2857142857143|14.7058823529412|16.6666666666667	A06_16321667_16322072_S_Ex.ONT.12701.2_1
A04:16434841-16435359	Bra017146.gene	A04:16434901-16434942	IR	2	3	-	Bra017146	4.02	4.47557e-01	7.10934e-01	na|96.2962962962963|84.6153846153846	94.1747572815534|96.6666666666667|92.5925925925926	A04_16434901_16434942_R_Bra017146_1
A02:19409411-19409787	Bra026670.gene	A02:19409411-19409414	A5SS	3	3	-	Ex.Bra026670	4.02	1.61574e-01	1.91448e-01	8.92857142857143|9.41176470588235|15.3846153846154	13.4615384615385|15.0943396226415|17.2413793103448	A02_19409411_19409787_S_Ex.Bra026670_1
A04:10697526-10697616	ONT.7704	A04:10697614-10697617	A3SS	3	3	-	Ex.ONT.7704.1	4.01	4.60483e-01	7.11706e-01	14.4144144144144|17.6470588235294|12.9411764705882	17.1428571428571|27.9411764705882|11.9402985074627	A04_10697526_10697616_S_Ex.ONT.7704.1_1
A09:8269046-8269966	Bra027040.gene	A09:8269450-8269498	IR	3	3	-	Bra027040	4	3.14076e-01	1.00000e+00	10.9090909090909|10.6382978723404|4.44444444444444	18.1818181818182|9.80392156862745|10	A09_8269450_8269498_R_Bra027040_1
A09:8269046-8269966	Bra027040.gene	A09:8269450-8269497	IR	3	3	-	Bra027040	4	3.14076e-01	1.00000e+00	10.9090909090909|10.6382978723404|4.44444444444444	18.1818181818182|9.80392156862745|10	A09_8269450_8269497_R_Bra027040_1
A04:16434841-16435359	Bra017146.gene	A04:16434896-16434937	IR	2	3	-	Bra017146	4	4.49589e-01	7.14118e-01	na|96.2962962962963|84.6153846153846	94.1176470588235|96.6666666666667|92.5925925925926	A04_16434896_16434937_R_Bra017146_1
A03:7511823-7511924	Bra022872.gene	A03:7511920-7511924	A5SS	3	3	-	ONT.6211.1	4	3.00552e-01	4.54360e-01	18.1818181818182|12.5|18.9189189189189	15.9420289855072|25.2525252525253|20.4081632653061	A03_7511823_7511924_S_ONT.6211.1_1
A02:14570919-14571198	Bra008425.gene	A02:14570919-14570944	A5SS	3	3	-	Ex.TSS.ONT.2754.4	3.99	5.23160e-01	6.07638e-01	5.97014925373134|12.2448979591837|7.31707317073171	22.5|10.9090909090909|4.08163265306122	A02_14570919_14571198_S_Ex.TSS.ONT.2754.4_1
A06:7152360-7152465	Bra025713.gene	A06:7152360-7152362	A5SS	3	3	-	Ex.TSS.Bra025713	3.97	3.43048e-01	8.56083e-01	88.2352941176471|77.7777777777778|78.2608695652174	86.4406779661017|82.5581395348837|87.2	A06_7152360_7152465_S_Ex.TSS.Bra025713_1
A05:21844419-21844709	Bra034717.gene	A05:21844419-21844419	A3SS	3	3	-	Ex.TSS.ONT.10640.2	3.96	4.04617e-01	7.16406e-01	19.7368421052632|17.3333333333333|18.1818181818182	18.1818181818182|18.1818181818182|30.7692307692308	A05_21844419_21844709_S_Ex.TSS.ONT.10640.2_1
A02:26339574-26339662	Bra031892.gene	A02:26339574-26339577	A5SS	3	3	-	Ex.Bra031892	3.96	1.63345e-01	2.00069e-01	19.1489361702128|14.8936170212766|14.7058823529412	16.6666666666667|22.6415094339623|21.3114754098361	A02_26339574_26339662_S_Ex.Bra031892_1
A01:22578370-22579335	Bra021200.gene	A01:22578939-22579172	IR (overlapping region)	3	3	-	Ex.Bra021200	3.96	1.27424e-02	1.35518e-02	3.17460317460317|4.65116279069767|1.92307692307692	7.69230769230769|7.69230769230769|6.25	A01_22578939_22579172_R_Ex.Bra021200_1
A01:22578196-22579405	Bra021200.gene	A01:22578927-22579172	IR (overlapping region)	3	3	-	Ex.ONT.1919.2	3.96	1.27424e-02	1.35518e-02	3.17460317460317|4.65116279069767|1.92307692307692	7.69230769230769|7.69230769230769|6.25	A01_22578927_22579172_R_Ex.ONT.1919.2_1
A09:19099800-19100341	Bra028046.gene	A09:19099800-19099802	TSS|A3SS	3	3	-	TSS.ONT.19184.2	3.95	2.39499e-01	1.00000e+00	12.5|20|15.3846153846154	23.0769230769231|20|16.6666666666667	A09_19099800_19100341_S_TSS.ONT.19184.2_1
A07:9463883-9463995	Bra012490.gene	A07:9463992-9463996	A5SS	3	3	-	Ex.Bra012490	3.95	1.63702e-02	5.53634e-02	12.9032258064516|12.3076923076923|10.5263157894737	16.4383561643836|16.6666666666667|14.4927536231884	A07_9463883_9463995_S_Ex.Bra012490_1
A08:13716534-13717590	Bra010432.gene	A08:13717482-13717556	IR	3	3	-	Ex.Bra010432	3.94	2.81310e-01	9.97868e-01	1.72413793103448|0|2.17391304347826	5|10.7142857142857|0	A08_13717482_13717556_R_Ex.Bra010432_1
A06:7499518-7499996	Bra025769.gene	A06:7499657-7499905	IR	3	3	-	Ex.ONT.11327.2	3.94	3.59615e-01	9.04920e-01	3.92156862745098|4.8780487804878|0	11.5384615384615|0|9.09090909090909	A06_7499657_7499905_R_Ex.ONT.11327.2_1
A03:13907240-13907354	Bra000915.gene	A03:13907240-13907243	A5SS	3	3	-	Ex.Bra000915	3.94	1.93591e-01	2.52968e-01	14.7540983606557|23.0769230769231|17.0731707317073	21.4285714285714|22.2222222222222|23.0769230769231	A03_13907240_13907354_S_Ex.Bra000915_1
A09:7311338-7311586	Bra027694.gene	A09:7311338-7311350	A3SS	3	3	-	Ex.ONT.18875.3	3.93	2.36301e-01	1.00000e+00	84|84.9315068493151|84.5360824742268	88.8888888888889|83.3333333333333|93.0232558139535	A09_7311338_7311586_S_Ex.ONT.18875.3_1
A02:26143360-26143448	Bra031932.gene	A02:26143445-26143448	A5SS	3	3	-	ONT.4100.2	3.93	2.92659e-01	3.58371e-01	6.81818181818182|9.30232558139535|13.953488372093	10|13.3333333333333|18.5185185185185	A02_26143360_26143448_S_ONT.4100.2_1
A01:22892879-22893001	Bra021150.gene	A01:22892993-22893001	A3SS	3	3	-	Ex.TSS.Bra021150	3.93	2.53218e-02	2.69879e-02	91.4285714285714|89.4308943089431|89.7058823529412	93.2584269662921|96|93.1034482758621	A01_22892879_22893001_S_Ex.TSS.Bra021150_1
A09:16583417-16583543	Bra035251.gene	A09:16583417-16583420	A5SS	3	3	-	ONT.17601.1	3.92	3.08913e-01	1.00000e+00	21.0526315789474|10.5263157894737|16.1290322580645	20|17.2413793103448|22.2222222222222	A09_16583417_16583543_S_ONT.17601.1_1
A05:2717054-2717132	Bra004970.gene	A05:2717054-2717056	A5SS	3	3	-	Ex.Bra004970	3.92	4.02375e-01	7.59944e-01	16.0714285714286|27.6923076923077|14.5833333333333	23.5294117647059|22.2222222222222|24.3589743589744	A05_2717054_2717132_S_Ex.Bra004970_1
A01:7136874-7137057	Bra013684.gene	A01:7136874-7136964	A3SS	3	3	-	ONT.1451.4	3.92	6.09591e-01	6.84289e-01	11.3636363636364|18.3098591549296|12	8.16326530612245|14.5038167938931|30.7692307692308	A01_7136874_7137057_S_ONT.1451.4_1
A01:7136850-7137057	Bra013684.gene	A01:7136850-7136964	A3SS	3	3	-	ONT.1451.4	3.92	6.09591e-01	6.84289e-01	11.3636363636364|18.3098591549296|12	8.16326530612245|14.5038167938931|30.7692307692308	A01_7136850_7137057_S_ONT.1451.4_1
A08:18644924-18646496	Bra016649.gene	A08:18645001-18645066	MES	3	2	-	Bra016649	3.9	5.10429e-01	1.00000e+00	100|91.8032786885246|87.5	na|94|100	A08_18644924_18646496_W_Bra016649_1
A02:11660544-11660626	Bra008029.gene	A02:11660544-11660547	A5SS	3	3	-	Ex.Bra008029	3.9	4.23352e-01	4.87431e-01	15.5555555555556|12.0689655172414|7.69230769230769	10|14.2857142857143|22.7272727272727	A02_11660544_11660626_S_Ex.Bra008029_1
A01:3302602-3302724	Bra011211.gene	A01:3302602-3302619	A5SS	3	3	-	Ex.TSS.ONT.227.2	3.9	7.54466e-01	8.28050e-01	75|83.3333333333333|50	68.1818181818182|85.1851851851852|66.6666666666667	A01_3302602_3302724_S_Ex.TSS.ONT.227.2_1
A10:2442052-2442155	Bra033415.gene	A10:2442052-2442057	A3SS	3	3	-	Ex.Bra033415	3.88	7.31179e-02	1.00000e+00	94.811320754717|96.8354430379747|91.3461538461538	98.4126984126984|98.2758620689655|97.9591836734694	A10_2442052_2442155_S_Ex.Bra033415_1
A07:24533461-24535828	Bra015709.gene	A07:24533461-24533478	TSS|A3SS	3	3	-	TSS.Bra015709	3.88	7.77065e-01	1.00000e+00	53.5714285714286|61.9047619047619|70	42.1052631578947|75|80	A07_24533461_24535828_S_TSS.Bra015709_1
A06:2286117-2287233	Bra018731.gene	A06:2286375-2286669	IR	3	3	-	ONT.12158.3	3.88	3.40595e-01	7.67020e-01	0|0|5.55555555555556	10.5263157894737|6.66666666666667|0	A06_2286375_2286669_R_ONT.12158.3_1
A10:10042559-10042752	Bra002374.gene	A10:10042559-10042565	A3SS	3	3	-	Ex.Bra002374	3.87	3.91420e-01	1.00000e+00	87.6288659793814|88.4210526315789|80.6451612903226	89.7058823529412|83.7837837837838|94.8275862068966	A10_10042559_10042752_S_Ex.Bra002374_1
A06:5288322-5288686	Bra026205.gene	A06:5288322-5288325	A5SS	3	3	-	Ex.TSS.Bra026205	3.87	1.69671e-01	4.10723e-01	7.46268656716418|11.1111111111111|14.9253731343284	16.6666666666667|14.5454545454545|13.8888888888889	A06_5288322_5288686_S_Ex.TSS.Bra026205_1
A04:18340721-18340839	Bra037674.gene	A04:18340837-18340839	A5SS	3	3	-	ONT.8742.2	3.87	7.74301e-01	1.00000e+00	53.3333333333333|36.3636363636364|26.3157894736842	23.8095238095238|57.1428571428571|46.6666666666667	A04_18340721_18340839_S_ONT.8742.2_1
A02:1485197-1485277	Bra028611.gene	A02:1485277-1485277	TSS|A5SS	3	3	-	TSS.ONT.3200.1	3.86	5.00312e-01	5.82118e-01	61.4035087719298|72.7272727272727|77.0833333333333	78.8732394366197|72.5|71.4285714285714	A02_1485197_1485277_S_TSS.ONT.3200.1_1
A09:35149563-35149655	Bra026721.gene	A09:35149563-35149570	A3SS	3	3	-	ONT.19860.2	3.85	7.43049e-01	1.00000e+00	20.4081632653061|8.33333333333333|33.3333333333333	35.2941176470588|8.33333333333333|30	A09_35149563_35149655_S_ONT.19860.2_1
A08:14158991-14159494	Bra010513.gene	A08:14159260-14159355	IR	3	2	-	ONT.16550.2	3.85	2.72228e-01	9.01031e-01	0|0|0	na|0|7.69230769230769	A08_14159260_14159355_R_ONT.16550.2_1
A07:14900109-14900357	Bra003159.gene	A07:14900188-14900261	IR	3	2	-	Ex.ONT.14643.1	3.85	2.72228e-01	7.34674e-01	0|0|0	na|7.69230769230769|0	A07_14900188_14900261_R_Ex.ONT.14643.1_1
A05:4616833-4617968	ONT.10116	A05:4617068-4617754	IR	2	2	-	Ex.ONT.10116.7	3.85	7.66810e-01	1.00000e+00	34.7826086956522|34.7826086956522|na	50|na|27.2727272727273	A05_4617068_4617754_R_Ex.ONT.10116.7_1
A04:11647528-11647788	Bra032043.gene	A04:11647763-11647789	A5SS	3	3	-	Ex.TSS.ONT.8416.2	3.85	1.99231e-01	3.09252e-01	20.7792207792208|16.8674698795181|13.5135135135135	18.3673469387755|23.0769230769231|21.2765957446809	A04_11647528_11647788_S_Ex.TSS.ONT.8416.2_1
A03:20913452-20914759	Bra013035.gene	A03:20914634-20914709	IR	3	2	-	Ex.Bra013035	3.85	2.72228e-01	3.74732e-01	0|0|0	0|7.69230769230769|na	A03_20914634_20914709_R_Ex.Bra013035_1
A03:17210630-17211332	Bra001583.gene	A03:17210813-17211104	IR	3	2	-	Ex.Bra001583	3.85	2.72228e-01	3.63420e-01	0|0|0	7.69230769230769|0|na	A03_17210813_17211104_R_Ex.Bra001583_1
A09:2741765-2741897	Bra036577.gene	A09:2741894-2741898	A5SS	3	3	-	Ex.Bra036577	3.84	9.48089e-02	5.67452e-01	12.0879120879121|16.6666666666667|16.4705882352941	20.7792207792208|18.1818181818182|17.7966101694915	A09_2741765_2741897_S_Ex.Bra036577_1
A08:13784443-13784633	Bra010442.gene	A08:13784443-13784548	A5SS	3	3	-	Ex.TSS.ONT.15706.2	3.84	4.29011e-01	1.00000e+00	4.44444444444444|6|10.2040816326531	8.10810810810811|5.45454545454545|18.6046511627907	A08_13784443_13784633_S_Ex.TSS.ONT.15706.2_1
A07:23784899-23785028	Bra015853.gene	A07:23784899-23784902	A5SS	3	2	-	Ex.Bra015853	3.84	4.59824e-01	1.00000e+00	29.0322580645161|23.3333333333333|18.5185185185185	na|24.390243902439|30.5555555555556	A07_23784899_23785028_S_Ex.Bra015853_1
A06:8554337-8554415	Bra017919.gene	A06:8554337-8554348	TSS|A3SS	3	3	-	TSS.Bra017919	3.84	8.30124e-01	1.00000e+00	42.1052631578947|61.5384615384615|18.1818181818182	33.3333333333333|66.6666666666667|33.3333333333333	A06_8554337_8554415_S_TSS.Bra017919_1
A10:15654665-15655197	Bra009474.gene	A10:15654738-15654915	SES	3	2	-	Bra009474	3.82	3.10535e-01	1.00000e+00	46.875|41.6666666666667|50	50|na|50	A10_15654665_15655197_W_Bra009474_1
A03:16717581-16717715	Bra001500.gene	A03:16717712-16717716	A5SS	3	3	-	Ex.Bra001500	3.82	4.43834e-02	5.95455e-02	5|3.33333333333333|4	6|7.57575757575758|10.2040816326531	A03_16717581_16717715_S_Ex.Bra001500_1
A09:34524819-34525863	Bra031045.gene	A09:34524897-34525765	IR	3	2	-	Ex.ONT.19829.2	3.81	4.44811e-01	1.00000e+00	4.34782608695652|0|0	na|10.5263157894737|0	A09_34524897_34525765_R_Ex.ONT.19829.2_1
A05:21974352-21974437	Bra034744.gene	A05:21974352-21974372	A5SS	3	3	-	ONT.9612.1	3.81	6.74283e-01	1.00000e+00	57.4712643678161|73.8461538461539|84.3137254901961	69.5652173913043|77.5|80	A05_21974352_21974437_S_ONT.9612.1_1
A04:12034776-12034852	Bra034288.gene	A04:12034849-12034853	A5SS	3	3	-	Ex.Bra034288	3.81	1.56899e-01	2.44304e-01	13.6986301369863|7.69230769230769|7.01754385964912	14.2857142857143|12.5|13.0434782608696	A04_12034776_12034852_S_Ex.Bra034288_1
A04:13813117-13813239	Bra021663.gene	A04:13813237-13813239	TSS|A3SS	3	3	-	TSS.Bra021663	3.79	4.42112e-01	6.91644e-01	71.1538461538462|70.2702702702703|80.4878048780488	81.4814814814815|71.7948717948718|80	A04_13813117_13813239_S_TSS.Bra021663_1
A02:22789195-22789680	Bra020746.gene	A02:22789195-22789204	A3SS	3	2	-	Ex.TSS.ONT.3976.2	3.78	5.80036e-01	6.96354e-01	21.7391304347826|30.3030303030303|28.5714285714286	na|37.5|23.8095238095238	A02_22789195_22789680_S_Ex.TSS.ONT.3976.2_1
A01:25684390-25684455	Bra040276.gene	A01:25684453-25684455	A3SS	3	3	-	ONT.973.1	3.78	4.44061e-01	4.82427e-01	60.7142857142857|74.3243243243243|73.4375	71.875|74.3589743589744|73.5849056603774	A01_25684390_25684455_S_ONT.973.1_1
A01:141266-141472	Bra011869.gene	A01:141353-141472	TSS|A5SS	3	3	-	TSS.ONT.1046.11	3.77	3.19775e-02	3.31492e-02	2.38095238095238|0|0	3.44827586206897|6.25|4	A01_141266_141472_S_TSS.ONT.1046.11_1
A01:141266-141451	Bra011869.gene	A01:141353-141451	TSS|A5SS	3	3	-	TSS.ONT.1046.11	3.77	3.19775e-02	3.31492e-02	2.38095238095238|0|0	3.44827586206897|6.25|4	A01_141266_141451_S_TSS.ONT.1046.11_1
A01:141266-141406	Bra011869.gene	A01:141353-141406	TSS|A5SS	3	3	-	TSS.ONT.1046.11	3.77	3.19775e-02	3.31492e-02	2.38095238095238|0|0	3.44827586206897|6.25|4	A01_141266_141406_S_TSS.ONT.1046.11_1
A01:141266-141388	Bra011869.gene	A01:141353-141388	TSS|A5SS	3	3	-	TSS.ONT.1046.11	3.77	3.19775e-02	3.31492e-02	2.38095238095238|0|0	3.44827586206897|6.25|4	A01_141266_141388_S_TSS.ONT.1046.11_1
A01:141266-141382	Bra011869.gene	A01:141353-141382	TSS|A5SS	3	3	-	TSS.ONT.1046.11	3.77	3.19775e-02	3.31492e-02	2.38095238095238|0|0	3.44827586206897|6.25|4	A01_141266_141382_S_TSS.ONT.1046.11_1
A01:141266-141376	Bra011869.gene	A01:141353-141376	TSS|A5SS	3	3	-	TSS.ONT.1046.11	3.77	3.19775e-02	3.31492e-02	2.38095238095238|0|0	3.44827586206897|6.25|4	A01_141266_141376_S_TSS.ONT.1046.11_1
A06:3561527-3561684	Bra019950.gene	A06:3561527-3561530	A5SS	3	3	-	Ex.Bra019950	3.75	5.08938e-01	1.00000e+00	18.0555555555556|21.3333333333333|33.9285714285714	24.5901639344262|29.3103448275862|30.6666666666667	A06_3561527_3561684_S_Ex.Bra019950_1
A09:814238-816363	ONT.17010	A09:814687-815928	IR (overlapping region)	3	3	-	ONT.17010.1	3.73	7.49998e-01	1.00000e+00	50|85|66.6666666666667	70|64.2857142857143|78.5714285714286	A09_814687_815928_R_ONT.17010.1_1
A07:2733055-2733366	Bra001999.gene	A07:2733055-2733133	A5SS	3	3	-	Ex.TSS.ONT.13236.5	3.73	6.46681e-01	1.00000e+00	9.67741935483871|13.8888888888889|25	18.1818181818182|10.5263157894737|31.0344827586207	A07_2733055_2733366_S_Ex.TSS.ONT.13236.5_1
A03:26614213-26614921	Bra019044.gene	A03:26614708-26614786	IR	3	3	-	ONT.7173.1	3.73	3.18566e-01	4.52480e-01	0|0|5	6.66666666666667|9.52380952380952|0	A03_26614708_26614786_R_ONT.7173.1_1
A03:19949902-19951351	Bra013197.gene	A03:19949935-19950370	IR	3	3	-	Ex.ONT.5241.2	3.73	2.01784e-01	2.74944e-01	0|0|0	8.33333333333333|0|2.85714285714286	A03_19949935_19950370_R_Ex.ONT.5241.2_1
A02:22121386-22121528	Bra033004.gene	A02:22121386-22121390	TSS|A5SS	2	3	-	TSS.ONT.2932.1	3.72	8.19981e-01	9.80014e-01	64.2857142857143|na|37.5	70|53.8461538461538|40	A02_22121386_22121528_S_TSS.ONT.2932.1_1
A05:25205285-25206120	Bra039126.gene	A05:25205548-25206064	IR	3	3	-	ONT.10882.7	3.71	1.33576e-01	2.51654e-01	7.59493670886076|8.86075949367089|11.1111111111111	10.7142857142857|16.2162162162162|11.7647058823529	A05_25205548_25206064_R_ONT.10882.7_1
A05:25205285-25206120	Bra039126.gene	A05:25205548-25206060	IR	3	3	-	ONT.10882.7	3.71	1.33576e-01	2.51654e-01	7.59493670886076|8.86075949367089|11.1111111111111	10.7142857142857|16.2162162162162|11.7647058823529	A05_25205548_25206060_R_ONT.10882.7_1
A05:25204477-25206120	Bra039126.gene	A05:25205551-25206064	IR	3	3	-	Ex.ONT.10882.5	3.71	1.33576e-01	2.51654e-01	7.59493670886076|8.86075949367089|11.1111111111111	10.7142857142857|16.2162162162162|11.7647058823529	A05_25205551_25206064_R_Ex.ONT.10882.5_1
A03:19004291-19004440	ONT.6839	A03:19004291-19004296	TSS|A3SS	3	3	-	TSS.ONT.6839.1	3.71	1.48546e-01	1.64251e-01	56.9105691056911|52.5679758308157|53.7275064267352	60.233918128655|59.1695501730104|54.9295774647887	A03_19004291_19004440_S_TSS.ONT.6839.1_1
A03:12820039-12820176	Bra000741.gene	A03:12820039-12820041	A3SS	3	3	-	Ex.Bra000741	3.71	5.85584e-01	7.61198e-01	60.5263157894737|69.3877551020408|79.0697674418605	73.5294117647059|78.9473684210526|67.6470588235294	A03_12820039_12820176_S_Ex.Bra000741_1
A02:9172206-9173105	Bra034018.gene	A02:9172367-9172597	IR	2	2	-	Ex.ONT.2565.1	3.7	4.22650e-01	5.36642e-01	0|0|na	na|7.40740740740741|0	A02_9172367_9172597_R_Ex.ONT.2565.1_1
A02:9172206-9172855	Bra034018.gene	A02:9172399-9172654	IR	2	2	-	Ex.Bra034018	3.7	4.22650e-01	5.36642e-01	0|0|na	na|7.40740740740741|0	A02_9172399_9172654_R_Ex.Bra034018_1
A02:3533464-3533643	Bra023691.gene	A02:3533464-3533466	A3SS	3	3	-	Bra023691	3.7	7.16921e-01	8.86395e-01	26.9230769230769|40.7407407407407|42.8571428571429	52.1739130434783|25|44.4444444444444	A02_3533464_3533643_S_Bra023691_1
A01:141293-141532	Bra011869.gene	A01:141398-141532	TSS|A5SS	3	3	-	TSS.ONT.1046.31	3.7	5.61438e-01	5.81172e-01	0|5.55555555555556|0	0|16.6666666666667|0	A01_141293_141532_S_TSS.ONT.1046.31_1
A01:141293-141531	Bra011869.gene	A01:141398-141531	TSS|A5SS	3	3	-	TSS.ONT.1046.31	3.7	5.61438e-01	5.81172e-01	0|5.55555555555556|0	0|16.6666666666667|0	A01_141293_141531_S_TSS.ONT.1046.31_1
A01:141293-141457	Bra011869.gene	A01:141398-141457	TSS|A5SS	3	3	-	TSS.ONT.1046.31	3.7	5.61438e-01	5.81172e-01	0|5.55555555555556|0	0|16.6666666666667|0	A01_141293_141457_S_TSS.ONT.1046.31_1
A01:141293-141442	Bra011869.gene	A01:141398-141442	TSS|A5SS	3	3	-	TSS.ONT.1046.31	3.7	5.61438e-01	5.81172e-01	0|5.55555555555556|0	0|16.6666666666667|0	A01_141293_141442_S_TSS.ONT.1046.31_1
A01:141293-141418	Bra011869.gene	A01:141398-141418	TSS|A5SS	3	3	-	TSS.ONT.1046.31	3.7	5.61438e-01	5.81172e-01	0|5.55555555555556|0	0|16.6666666666667|0	A01_141293_141418_S_TSS.ONT.1046.31_1
A09:33859679-33859760	Bra031185.gene	A09:33859755-33859760	A5SS	3	3	-	Bra031185	3.69	3.85677e-01	1.00000e+00	2.56410256410256|0|2.85714285714286	4|12.5|0	A09_33859679_33859760_S_Bra031185_1
A03:29448259-29448339	Bra017625.gene	A03:29448336-29448340	A5SS	3	3	-	Ex.Bra017625	3.69	5.69023e-01	8.22465e-01	11.3636363636364|15.6862745098039|5.88235294117647	4.76190476190476|22.5806451612903|16.6666666666667	A03_29448259_29448339_S_Ex.Bra017625_1
A02:13608517-13608775	Bra008303.gene	A02:13608627-13608716	IR	3	3	-	Ex.Bra008303	3.69	5.64941e-01	6.53880e-01	6.06060606060606|11.9047619047619|7.31707317073171	5.88235294117647|7.14285714285714|23.3333333333333	A02_13608627_13608716_R_Ex.Bra008303_1
A01:141278-141472	Bra011869.gene	A01:141278-141280	TSS|A3SS	3	2	-	TSS.ONT.1046.32	3.69	5.92368e-01	6.13165e-01	6.89655172413793|4.54545454545455|0	0|na|15	A01_141278_141472_S_TSS.ONT.1046.32_1
A01:141266-141472	Bra011869.gene	A01:141266-141280	TSS|A3SS	3	2	-	TSS.ONT.1046.32	3.69	5.92368e-01	5.97765e-01	6.89655172413793|4.54545454545455|0	0|na|15	A01_141266_141472_S_TSS.ONT.1046.32_1
A06:22622816-22623706	Bra024833.gene	A06:22623007-22623292	IR	3	3	-	Ex.Bra024833	3.67	4.01883e-01	9.03471e-01	8.57142857142857|0|9.67741935483871	14.2857142857143|9.09090909090909|5.88235294117647	A06_22623007_22623292_R_Ex.Bra024833_1
A06:22622772-22623706	Bra024833.gene	A06:22623007-22623309	IR	3	3	-	Ex.ONT.11909.1	3.67	4.01883e-01	9.03471e-01	8.57142857142857|0|9.67741935483871	14.2857142857143|9.09090909090909|5.88235294117647	A06_22623007_22623309_R_Ex.ONT.11909.1_1
A03:26614787-26615188	Bra019044.gene	A03:26614916-26615004	IR	3	3	-	Ex.Bra019044	3.66	3.25091e-01	4.60336e-01	0|0|5	6.45161290322581|9.52380952380952|0	A03_26614916_26615004_R_Ex.Bra019044_1
A03:26614213-26615284	Bra019044.gene	A03:26614922-26615006	IR	3	3	-	Ex.ONT.7173.1	3.66	3.25091e-01	4.61723e-01	0|0|5	6.45161290322581|9.52380952380952|0	A03_26614922_26615006_R_Ex.ONT.7173.1_1
A01:2279236-2279331	Bra011412.gene	A01:2279236-2279239	A5SS	3	3	-	Ex.Bra011412	3.66	4.14738e-01	4.41756e-01	9.09090909090909|12.5|14.2857142857143	16.2162162162162|8.88888888888889|21.7391304347826	A01_2279236_2279331_S_Ex.Bra011412_1
A09:31996335-31996564	Bra007707.gene	A09:31996368-31996473	IR	3	3	-	Ex.ONT.19695.1	3.63	2.45261e-01	1.00000e+00	7.69230769230769|0|0	6.66666666666667|4.76190476190476|7.14285714285714	A09_31996368_31996473_R_Ex.ONT.19695.1_1
A07:23738811-23739163	Bra015863.gene	A07:23739144-23739163	TSS|A3SS	3	3	-	TSS.ONT.14081.2	3.63	5.78600e-01	1.00000e+00	68.75|68.3333333333333|75.3424657534247	63.4146341463415|81.3333333333333|78.5714285714286	A07_23738811_23739163_S_TSS.ONT.14081.2_1
A04:12569205-12569316	Bra034373.gene	A04:12569205-12569219	A5SS	3	3	-	Bra034373	3.63	4.34689e-01	6.78271e-01	70|72.7272727272727|73.3333333333333	82.6086956521739|75.7575757575758|68.5714285714286	A04_12569205_12569316_S_Bra034373_1
A01:2277599-2277759	Bra011412.gene	A01:2277684-2277759	A3SS	3	3	-	Bra011412	3.63	2.17274e-01	2.31380e-01	2.22222222222222|3.07692307692308|0	3.33333333333333|10|2.85714285714286	A01_2277599_2277759_S_Bra011412_1
A07:18072615-18072757	Bra003738.gene	A07:18072615-18072615	TSS|A3SS	3	3	-	TSS.ONT.14822.2	3.62	2.75344e-01	7.79360e-01	11.5942028985507|3.84615384615385|5.45454545454545	7.89473684210526|10.3448275862069|13.5135135135135	A07_18072615_18072757_S_TSS.ONT.14822.2_1
A07:18072613-18072757	Bra003738.gene	A07:18072613-18072615	A3SS	3	3	-	Ex.TSS.ONT.14822.2	3.62	2.75344e-01	7.79360e-01	11.5942028985507|3.84615384615385|5.45454545454545	7.89473684210526|10.3448275862069|13.5135135135135	A07_18072613_18072757_S_Ex.TSS.ONT.14822.2_1
A06:2679695-2679796	Bra018677.gene	A06:2679695-2679703	A5SS	2	3	-	ONT.11033.5	3.62	4.30007e-01	1.00000e+00	69.2307692307692|79.1666666666667|na	77.2727272727273|76.1904761904762|80	A06_2679695_2679796_S_ONT.11033.5_1
A05:3896903-3897503	Bra005187.gene	A05:3897332-3897449	IR	3	3	-	ONT.9040.1	3.62	3.49440e-01	6.77294e-01	9.09090909090909|0|0	9.09090909090909|7.14285714285714|3.7037037037037	A05_3897332_3897449_R_ONT.9040.1_1
A05:17673798-17674027	ONT.9427	A05:17673798-17673798	A5SS	3	3	-	ONT.9427.7	3.62	6.24149e-01	1.00000e+00	9.09090909090909|18.75|15.7894736842105	30|9.09090909090909|15.3846153846154	A05_17673798_17674027_S_ONT.9427.7_1
A02:24142268-24142535	Bra020541.gene	A02:24142528-24142536	A3SS	3	3	-	Ex.TSS.ONT.2994.2	3.62	7.00102e-01	8.47407e-01	50|66.6666666666667|57.1428571428571	62.5|73.6842105263158|48.4848484848485	A02_24142268_24142535_S_Ex.TSS.ONT.2994.2_1
A02:1675749-1675844	Bra028567.gene	A02:1675749-1675752	A5SS	3	3	-	Ex.TSS.Bra028567	3.62	2.72273e-01	3.19272e-01	12|16.6666666666667|20.6896551724138	21.9512195121951|17.4757281553398|20.7920792079208	A02_1675749_1675844_S_Ex.TSS.Bra028567_1
A10:16049243-16049636	Bra009565.gene	A10:16049243-16049365	A5SS	3	3	-	Ex.TSS.ONT.20895.4	3.61	5.90690e-01	1.00000e+00	84.5238095238095|91.025641025641|87.0967741935484	93.4782608695652|100|80	A10_16049243_16049636_S_Ex.TSS.ONT.20895.4_1
A10:9115237-9115317	Bra002527.gene	A10:9115314-9115318	A5SS	3	3	-	Ex.Bra002527	3.6	1.73111e-01	1.00000e+00	6.66666666666667|11.965811965812|12	11.4285714285714|15.7303370786517|14.2857142857143	A10_9115237_9115317_S_Ex.Bra002527_1
A04:2513624-2513730	Bra014721.gene	A04:2513624-2513626	A3SS	3	3	-	Ex.ONT.8171.1	3.6	5.97172e-01	9.78028e-01	71.4285714285714|86.8421052631579|88.5714285714286	80.3571428571429|91.1764705882353|86.1111111111111	A04_2513624_2513730_S_Ex.ONT.8171.1_1
A03:29220615-29220783	ONT.5660	A03:29220715-29220783	A3SS	3	2	-	ONT.5660.2	3.59	7.75097e-01	1.00000e+00	40.9090909090909|40|66.6666666666667	50|na|55.5555555555556	A03_29220615_29220783_S_ONT.5660.2_1
A03:26164276-26164365	Bra019137.gene	A03:26164276-26164281	A5SS	3	3	-	ONT.5532.1	3.58	4.57368e-01	6.48492e-01	85.7142857142857|87.1794871794872|77.4193548387097	89.2857142857143|90.9090909090909|80.8510638297872	A03_26164276_26164365_S_ONT.5532.1_1
A09:2388473-2388582	Bra036119.gene	A09:2388473-2388489	TSS|A3SS	2	2	-	TSS.Bra036119	3.57	6.98489e-01	1.00000e+00	0|na|7.14285714285714	0|14.2857142857143|na	A09_2388473_2388582_S_TSS.Bra036119_1
A05:10510823-10510912	Bra038114.gene	A05:10510904-10510912	A5SS	3	2	-	Bra038114	3.57	2.72228e-01	4.61901e-01	0|0|0	7.14285714285714|0|na	A05_10510823_10510912_S_Bra038114_1
A03:4979334-4980096	Bra006768.gene	A03:4979740-4979865	IR	2	2	-	Ex.ONT.6064.1	3.57	4.22650e-01	6.26051e-01	0|0|na	na|0|7.14285714285714	A03_4979740_4979865_R_Ex.ONT.6064.1_1
A03:26612879-26614707	Bra019044.gene	A03:26614103-26614592	IR	2	2	-	Bra019044	3.57	4.22650e-01	6.00219e-01	0|0|na	7.14285714285714|na|0	A03_26614103_26614592_R_Bra019044_1
A09:31989927-31990327	Bra007706.gene	A09:31989927-31989929	A3SS	3	3	-	ONT.19694.1	3.56	2.50586e-01	1.00000e+00	64.7058823529412|61.2068965517241|69.6078431372549	70|69.5238095238095|66.6666666666667	A09_31989927_31990327_S_ONT.19694.1_1
A02:693839-694902	Bra028784.gene	A02:693962-694736	IR	3	3	-	Ex.ONT.3154.1	3.56	1.09308e-01	1.37222e-01	4.76190476190476|5|5.12820512820513	8.62068965517241|5.47945205479452|11.4754098360656	A02_693962_694736_R_Ex.ONT.3154.1_1
A08:8136840-8137023	Bra035519.gene	A08:8136840-8136904	TSS|A3SS	3	3	-	TSS.ONT.16342.2	3.55	5.27062e-01	1.00000e+00	0|0|4.16666666666667	0|14.8148148148148|0	A08_8136840_8137023_S_TSS.ONT.16342.2_1
A05:8993931-8994033	Bra037056.gene	A05:8993931-8993934	A5SS	3	3	-	Ex.TSS.Bra037056	3.55	1.82872e-01	3.70375e-01	12.0689655172414|6.73076923076923|5	12.280701754386|10.3658536585366|11.7903930131004	A05_8993931_8994033_S_Ex.TSS.Bra037056_1
A05:25162324-25163452	Bra039138.gene	A05:25163228-25163287	IR	3	3	-	ONT.10878.2	3.54	6.08092e-01	1.00000e+00	75.4098360655738|74.21875|73.9130434782609	82.9787234042553|65.4545454545455|85.7142857142857	A05_25163228_25163287_R_ONT.10878.2_1
A01:3296837-3297254	ONT.1259	A01:3296837-3297186	A3SS	3	3	-	Ex.TSS.ONT.1259.1	3.54	8.50037e-02	9.34446e-02	3.84615384615385|1.12994350282486|3.79746835443038	4.27350427350427|6.45161290322581|8.67052023121387	A01_3296837_3297254_S_Ex.TSS.ONT.1259.1_2
A01:25103996-25105183	Bra034075.gene	A01:25104697-25104740	IR	3	3	-	Ex.ONT.2022.4	3.54	5.90247e-01	6.36175e-01	48.3870967741936|52.6315789473684|45.4545454545455	42.8571428571429|62.5|51.7241379310345	A01_25104697_25104740_R_Ex.ONT.2022.4_1
A06:24973052-24973606	Bra033605.gene	A06:24973322-24973399	IR	3	3	-	ONT.13135.4	3.53	8.09905e-02	1.88348e-01	0|1.78571428571429|3.2258064516129	4.70588235294118|7.49279538904899|3.41614906832298	A06_24973322_24973399_R_ONT.13135.4_1
A04:18409614-18409765	Bra037656.gene	A04:18409752-18409765	A5SS	3	3	-	Bra037656	3.53	4.94108e-01	8.02187e-01	97.6744186046512|83.9285714285714|97.8021978021978	96|95.4545454545455|98.5507246376812	A04_18409614_18409765_S_Bra037656_1
A06:2286117-2287233	Bra018731.gene	A06:2286601-2286669	IR	3	3	-	ONT.12158.3	3.52	4.62955e-01	1.00000e+00	11.1111111111111|0|10.5263157894737	10.5263157894737|6.66666666666667|15	A06_2286601_2286669_R_ONT.12158.3_1
Scaffold000167:252305-252395	Bra039529.gene	Scaffold000167:252305-252308	A5SS	3	3	-	Ex.TSS.Bra039529	3.51	5.72574e-01	1.00000e+00	4.65116279069767|8.16326530612245|16.2790697674419	4.8780487804878|20.6349206349206|14.1176470588235	Scaffold000167_252305_252395_S_Ex.TSS.Bra039529_1
A07:6799923-6800682	Bra014985.gene	A07:6800030-6800140	IR	3	3	-	Ex.ONT.13305.1	3.51	3.73901e-01	1.00000e+00	0|0|0	0|0|10.5263157894737	A07_6800030_6800140_R_Ex.ONT.13305.1_1
A04:16434460-16434895	Bra017146.gene	A04:16434799-16434840	IR	3	3	-	ONT.7914.3	3.51	2.56721e-01	4.09427e-01	90.9090909090909|96.1538461538462|87.5	94.4444444444444|96.7213114754098|93.9393939393939	A04_16434799_16434840_R_ONT.7914.3_1
A10:3167828-3167918	Bra033280.gene	A10:3167828-3167839	A3SS	3	3	-	Ex.TSS.ONT.21039.1	3.5	2.40423e-01	1.00000e+00	61.7283950617284|59.375|62.5	67.4418604651163|60|66.6666666666667	A10_3167828_3167918_S_Ex.TSS.ONT.21039.1_2
A09:6325373-6325571	Bra036642.gene	A09:6325373-6325483	A3SS	2	3	-	Ex.TSS.ONT.18841.5	3.5	6.64640e-01	1.00000e+00	18.3333333333333|13.8888888888889|na	12.9032258064516|15.3846153846154|30.5555555555556	A09_6325373_6325571_S_Ex.TSS.ONT.18841.5_1
A06:998058-999892	Bra018966.gene	A06:999473-999800	IR	3	3	-	Ex.ONT.12095.3	3.5	3.02015e-01	7.78577e-01	2.22222222222222|0|0	9.67741935483871|0|3.03030303030303	A06_999473_999800_R_Ex.ONT.12095.3_1
A06:10770852-10771384	Bra018208.gene	A06:10771148-10771218	IR	3	3	-	Bra018208	3.5	7.51724e-01	1.00000e+00	13.3333333333333|20.8333333333333|11.1111111111111	37.5|14.2857142857143|4	A06_10771148_10771218_R_Bra018208_1
A03:26347198-26347287	Bra019101.gene	A03:26347285-26347287	A5SS	3	3	-	Ex.TSS.Bra019101	3.5	4.63494e-01	6.57611e-01	82.8947368421053|82.2784810126582|86.1538461538462	79.1666666666667|89.7959183673469|92.8571428571429	A03_26347198_26347287_S_Ex.TSS.Bra019101_1
A02:12229750-12229873	Bra008117.gene	A02:12229750-12229788	A3SS	3	3	-	ONT.3695.2	3.5	6.16366e-01	7.10891e-01	30.3571428571429|21.1538461538462|15.5555555555556	17.6470588235294|25.6410256410256|34.2857142857143	A02_12229750_12229873_S_ONT.3695.2_1
A09:31996474-31996784	Bra007707.gene	A09:31996565-31996649	IR	3	3	-	Ex.ONT.19695.1	3.49	2.59496e-01	1.00000e+00	7.69230769230769|0|0	6.25|4.76190476190476|7.14285714285714	A09_31996565_31996649_R_Ex.ONT.19695.1_1
A05:3685331-3685417	Bra005141.gene	A05:3685412-3685418	A5SS	3	3	-	Ex.TSS.ONT.10082.2	3.49	4.45131e-01	8.61539e-01	59.7826086956522|64.6341463414634|67.1875	68.2926829268293|72.9166666666667|60.8695652173913	A05_3685331_3685417_S_Ex.TSS.ONT.10082.2_1
A03:20375438-20375522	Bra013121.gene	A03:20375438-20375440	A5SS	3	3	-	Ex.Bra013121	3.49	2.49844e-01	3.42228e-01	75.7142857142857|78.1818181818182|77.9661016949153	85.7142857142857|78.0487804878049|78.5714285714286	A03_20375438_20375522_S_Ex.Bra013121_1
A06:3767425-3768447	Bra019910.gene	A06:3767956-3768172	IR	3	2	-	Ex.Bra019910	3.48	4.68406e-01	1.00000e+00	4.54545454545455|0|0	na|10|0	A06_3767956_3768172_R_Ex.Bra019910_1
A02:8402714-8402815	Bra022498.gene	A02:8402794-8402815	TSS|A5SS	3	3	-	TSS.Bra022498	3.48	7.44524e-02	9.41224e-02	93.0693069306931|97.8021978021978|95.9459459459459	98.6666666666667|100|98.5915492957747	A02_8402714_8402815_S_TSS.Bra022498_1
A01:22952530-22953609	Bra021136.gene	A01:22953211-22953546	IR	3	3	-	Ex.Bra021136	3.48	1.85897e-01	1.98080e-01	0|0|0	7.5|2.94117647058824|0	A01_22953211_22953546_R_Ex.Bra021136_1
A01:22952347-22953624	Bra021136.gene	A01:22953211-22953542	IR	3	3	-	Ex.ONT.1933.3	3.48	1.85897e-01	1.98080e-01	0|0|0	7.5|2.94117647058824|0	A01_22953211_22953542_R_Ex.ONT.1933.3_1
A10:5325073-5326156	ONT.20271	A10:5325563-5325914	IR	3	3	-	Ex.ONT.20271.1	3.47	2.72485e-01	1.00000e+00	1.61290322580645|0|0	2.94117647058824|0|9.09090909090909	A10_5325563_5325914_R_Ex.ONT.20271.1_1
A09:28503802-28504463	ONT.17942	A09:28504312-28504464	A3SS	3	3	-	Ex.ONT.17942.2	3.47	6.84856e-01	1.00000e+00	33.3333333333333|56.25|45	55|50|40	A09_28503802_28504463_S_Ex.ONT.17942.2_1
A07:8764543-8764892	ONT.14408	A07:8764661-8764778	IR	3	3	-	Ex.ONT.14408.3	3.47	1.16720e-01	3.92336e-01	0|0|0	5|5.40540540540541|0	A07_8764661_8764778_R_Ex.ONT.14408.3_1
A07:8764543-8764892	ONT.14408	A07:8764657-8764778	IR	3	3	-	Ex.ONT.14408.1	3.47	1.16720e-01	3.92336e-01	0|0|0	5|5.40540540540541|0	A07_8764657_8764778_R_Ex.ONT.14408.1_1
A07:8764262-8764656	ONT.14408	A07:8764450-8764542	IR	3	3	-	Ex.ONT.14408.1	3.47	1.16720e-01	3.92336e-01	0|0|0	5|5.40540540540541|0	A07_8764450_8764542_R_Ex.ONT.14408.1_1
A02:693839-694182	Bra028784.gene	A02:693962-694091	IR	3	3	-	Ex.ONT.3154.2	3.47	1.17187e-01	1.47106e-01	4.76190476190476|5|5.40540540540541	8.62068965517241|5.47945205479452|11.4754098360656	A02_693962_694091_R_Ex.ONT.3154.2_1
A03:20481262-20481344	Bra013104.gene	A03:20481339-20481344	A3SS	3	3	-	Bra013104	3.46	5.37145e-01	7.36933e-01	69.4736842105263|70.3296703296703|84.5070422535211	81.25|77.7777777777778|75.6756756756757	A03_20481262_20481344_S_Bra013104_1
A02:6498742-6498830	Bra035563.gene	A02:6498829-6498830	A5SS	3	3	-	Ex.TSS.Bra035563	3.45	1.86487e-01	2.33669e-01	90|87.8378378378378|93.5897435897436	91.304347826087|94.5454545454545|95.9183673469388	A02_6498742_6498830_S_Ex.TSS.Bra035563_1
A01:26117701-26117796	Bra036418.gene	A01:26117792-26117796	A5SS	3	3	-	Ex.TSS.ONT.2084.2	3.45	5.38679e-01	5.86768e-01	54.1666666666667|59.4594594594595|43.9024390243902	57.7777777777778|51.2820512820513|58.8235294117647	A01_26117701_26117796_S_Ex.TSS.ONT.2084.2_1
A01:26117701-26117792	Bra036418.gene	A01:26117792-26117792	A5SS	3	3	-	Ex.TSS.ONT.2084.2	3.45	5.38679e-01	5.86768e-01	54.1666666666667|59.4594594594595|43.9024390243902	57.7777777777778|51.2820512820513|58.8235294117647	A01_26117701_26117792_S_Ex.TSS.ONT.2084.2_1
A09:25771125-25771622	Bra024535.gene	A09:25771410-25771532	IR	3	3	-	ONT.19390.2	3.44	2.02043e-01	1.00000e+00	0|0|0	2.63157894736842|0|7.69230769230769	A09_25771410_25771532_R_ONT.19390.2_1
A09:25771125-25771622	Bra024535.gene	A09:25771406-25771532	IR	3	3	-	Ex.ONT.19390.3	3.44	2.02043e-01	1.00000e+00	0|0|0	2.63157894736842|0|7.69230769230769	A09_25771406_25771532_R_Ex.ONT.19390.3_1
A09:25771125-25771622	Bra024535.gene	A09:25771401-25771532	IR	3	3	-	ONT.19390.2	3.44	2.02043e-01	1.00000e+00	0|0|0	2.63157894736842|0|7.69230769230769	A09_25771401_25771532_R_ONT.19390.2_1
A09:25771115-25771622	Bra024535.gene	A09:25771348-25771532	IR	3	3	-	Ex.ONT.19390.1	3.44	2.02043e-01	1.00000e+00	0|0|0	2.63157894736842|0|7.69230769230769	A09_25771348_25771532_R_Ex.ONT.19390.1_1
A06:3557906-3558012	Bra019950.gene	A06:3557989-3558012	A3SS	3	3	-	Ex.Bra019950	3.44	3.78575e-01	8.99197e-01	87.2093023255814|86.5853658536585|78.8732394366197	90.625|83.3333333333333|89.0243902439024	A06_3557906_3558012_S_Ex.Bra019950_1
A03:5765865-5766098	Bra028992.gene	A03:5765966-5765984	SES	3	3	-	Bra028992	3.44	6.53111e-01	9.74945e-01	32.258064516129|52.5|52.3255813953488	44.954128440367|49.7797356828194|52.6548672566372	A03_5765865_5766098_W_Bra028992_1
A01:15642484-15642568	Bra038899.gene	A01:15642484-15642485	A5SS	3	3	-	Ex.Bra038899	3.44	2.02743e-01	2.10990e-01	72.7272727272727|75|68.6567164179104	74.5454545454545|74.025974025974|78.125	A01_15642484_15642568_S_Ex.Bra038899_1
A09:25771125-25771798	Bra024535.gene	A09:25771623-25771724	IR	3	3	-	Ex.ONT.19390.2	3.42	2.05106e-01	1.00000e+00	0|0|0	2.56410256410256|0|7.69230769230769	A09_25771623_25771724_R_Ex.ONT.19390.2_1
A03:28593081-28596234	Bra023965.gene	A03:28593156-28596235	A3SS	3	3	-	Ex.ONT.5640.7	3.42	4.24645e-01	6.06274e-01	11.9565217391304|4.91803278688525|11.7647058823529	11.3636363636364|18.9189189189189|8.62068965517241	A03_28593081_28596234_S_Ex.ONT.5640.7_2
A06:17842252-17843132	Bra009782.gene	A06:17842252-17842255	A5SS	3	3	-	Ex.TSS.ONT.11695.2	3.41	5.13283e-01	1.00000e+00	81.7307692307692|85.7142857142857|85.3932584269663	78.8461538461538|90|94.2307692307692	A06_17842252_17843132_S_Ex.TSS.ONT.11695.2_1
A09:27450027-27450132	Bra006878.gene	A09:27450027-27450029	A3SS	3	3	-	Ex.TSS.Bra006878	3.4	2.89086e-02	1.74313e-01	87.3417721518987|84.8101265822785|86.7647058823529	91.044776119403|89.041095890411|89.0243902439024	A09_27450027_27450132_S_Ex.TSS.Bra006878_1
A05:169869-169955	Bra004449.gene	A05:169869-169874	A3SS	3	3	-	ONT.9880.1	3.4	4.54272e-01	7.88223e-01	92.3076923076923|89.6551724137931|97.8260869565217	100|100|90	A05_169869_169955_S_ONT.9880.1_1
A03:11479749-11479961	Bra000501.gene	A03:11479958-11479962	A5SS	3	3	-	Ex.TSS.Bra000501	3.4	1.01828e-01	1.30985e-01	9.23076923076923|4.8|4.25531914893617	10.1010101010101|9.28571428571429|9.09090909090909	A03_11479749_11479961_S_Ex.TSS.Bra000501_1
A07:21010872-21011176	Bra004270.gene	A07:21011174-21011176	A3SS	3	3	-	Ex.TSS.Bra004270	3.39	6.24494e-01	1.00000e+00	79.5454545454545|77.4193548387097|80	88.2352941176471|89.1891891891892|69.6969696969697	A07_21010872_21011176_S_Ex.TSS.Bra004270_1
A06:24973400-24973936	Bra033605.gene	A06:24973687-24973831	IR	3	3	-	Ex.ONT.13135.3	3.39	9.23683e-02	2.14346e-01	0|1.81818181818182|3.2258064516129	4.76190476190476|7.33137829912024|3.125	A06_24973687_24973831_R_Ex.ONT.13135.3_1
A06:24973400-24973935	Bra033605.gene	A06:24973607-24973831	IR	3	3	-	Ex.ONT.13135.1	3.39	9.23683e-02	2.14346e-01	0|1.81818181818182|3.2258064516129	4.76190476190476|7.33137829912024|3.125	A06_24973607_24973831_R_Ex.ONT.13135.1_1
A04:18692513-18692591	Bra039332.gene	A04:18692588-18692591	A5SS	3	3	-	ONT.8764.3	3.39	4.63103e-01	7.53455e-01	5.55555555555556|0|3.84615384615385	0|13.3333333333333|6.25	A04_18692513_18692591_S_ONT.8764.3_1
A03:9218613-9218707	Bra000084.gene	A03:9218613-9218616	A5SS	3	3	-	Ex.TSS.ONT.4661.1	3.39	3.95564e-01	6.07349e-01	20|9.09090909090909|11.9047619047619	14.2857142857143|18.9189189189189|17.9487179487179	A03_9218613_9218707_S_Ex.TSS.ONT.4661.1_1
A03:11700486-11701213	Bra000543.gene	A03:11700538-11701115	IR	3	3	-	Ex.Bra000543	3.39	1.02985e-01	1.32665e-01	6.41025641025641|8.19672131147541|5.88235294117647	12.5|10.6382978723404|7.52688172043011	A03_11700538_11701115_R_Ex.Bra000543_1
A03:11700386-11701213	Bra000543.gene	A03:11700643-11701115	IR	3	3	-	Ex.ONT.4806.3	3.39	1.02985e-01	1.32665e-01	6.41025641025641|8.19672131147541|5.88235294117647	12.5|10.6382978723404|7.52688172043011	A03_11700643_11701115_R_Ex.ONT.4806.3_1
A08:13717557-13717867	Bra010432.gene	A08:13717591-13717784	IR	3	3	-	Ex.Bra010432	3.38	2.09312e-01	7.42678e-01	1.31578947368421|0|0	3.77358490566038|7.69230769230769|0	A08_13717591_13717784_R_Ex.Bra010432_1
A06:6754594-6763707	Bra025911.gene	A06:6754594-6754597	A5SS	3	3	-	Ex.TSS.Bra025911	3.38	4.63439e-01	1.00000e+00	10.8695652173913|10|18.6046511627907	22.0338983050847|11.1111111111111|16.4705882352941	A06_6754594_6763707_S_Ex.TSS.Bra025911_1
A07:14666678-14666808	Bra028542.gene	A07:14666800-14666809	A3SS	3	3	-	Ex.TSS.Bra028542	3.37	6.19427e-01	1.00000e+00	23.1707317073171|19.1176470588235|32.8947368421053	21.8181818181818|37.6811594202899|25.8064516129032	A07_14666678_14666808_S_Ex.TSS.Bra028542_1
A06:2520137-2520755	Bra018703.gene	A06:2520429-2520559	IR	3	3	-	Ex.ONT.11022.2	3.37	1.20079e-01	2.75859e-01	0|0|0	0|4.54545454545455|5.55555555555556	A06_2520429_2520559_R_Ex.ONT.11022.2_1
A06:2520137-2520700	Bra018703.gene	A06:2520425-2520559	IR	3	3	-	Ex.Bra018703	3.37	1.20079e-01	2.75859e-01	0|0|0	0|4.54545454545455|5.55555555555556	A06_2520425_2520559_R_Ex.Bra018703_1
A06:13167752-13169425	Bra019550.gene	A06:13168055-13168122	IR	3	3	-	Bra019550	3.35	4.60388e-01	9.48293e-01	78.8732394366197|75.3623188405797|76.7857142857143	75|88.135593220339|77.9411764705882	A06_13168055_13168122_R_Bra019550_1
A03:5260399-5261265	Bra006833.gene	A03:5260737-5260812	IR	3	3	-	Ex.ONT.4463.3	3.35	3.55248e-02	5.28083e-02	0|0|0	1.78571428571429|5.40540540540541|2.85714285714286	A03_5260737_5260812_R_Ex.ONT.4463.3_1
A03:30674427-30674486	Bra017810.gene	A03:30674427-30674430	A5SS	3	3	-	Ex.Bra017810	3.35	5.17254e-01	7.52042e-01	19.2307692307692|6.06060606060606|14.2857142857143	20|18.5185185185185|11.1111111111111	A03_30674427_30674486_S_Ex.Bra017810_1
A09:36321656-36321797	Bra026974.gene	A09:36321793-36321798	A5SS	3	3	-	Ex.Bra026974	3.34	2.40606e-01	1.00000e+00	10.2564102564103|9.45945945945946|10.5263157894737	13.5135135135135|17.5438596491228|9.21052631578947	A09_36321656_36321797_S_Ex.Bra026974_1
A08:20157065-20157205	Bra030657.gene	A08:20157065-20157069	A5SS	3	3	-	ONT.16092.2	3.34	5.33722e-01	1.00000e+00	7.5|13.5135135135135|4.44444444444444	6.66666666666667|8.82352941176471|20	A08_20157065_20157205_S_ONT.16092.2_1
A07:16586022-16586142	Bra003459.gene	A07:16586022-16586051	A5SS	3	3	-	Bra003459	3.34	4.32662e-01	1.00000e+00	78.9189189189189|85.8536585365854|80	82.3529411764706|81.203007518797|91.2408759124088	A07_16586022_16586142_S_Bra003459_1
A10:3160243-3161852	Bra033282.gene	A10:3160280-3161789	IR	3	3	-	Ex.Bra033282	3.33	3.73901e-01	1.00000e+00	0|0|0	0|10|0	A10_3160280_3161789_R_Ex.Bra033282_1
A10:13913597-13914102	Bra009067.gene	A10:13913686-13913783	IR	3	3	-	Ex.ONT.20745.2	3.33	3.73901e-01	1.00000e+00	0|0|0	0|0|10	A10_13913686_13913783_R_Ex.ONT.20745.2_1
A10:13913597-13913954	Bra009067.gene	A10:13913686-13913769	IR	3	3	-	Ex.Bra009067	3.33	3.73901e-01	1.00000e+00	0|0|0	0|0|10	A10_13913686_13913769_R_Ex.Bra009067_1
A09:31864193-31864635	Bra007673.gene	A09:31864537-31864629	IR	2	3	-	Ex.Bra007673	3.33	4.95025e-01	1.00000e+00	0|0|na	0|0|10	A09_31864537_31864629_R_Ex.Bra007673_1
A08:14163569-14163931	Bra010514.gene	A08:14163919-14163931	TSS|A3SS	3	2	-	TSS.ONT.15723.4	3.33	2.72228e-01	9.72979e-01	0|0|0	na|6.66666666666667|0	A08_14163569_14163931_S_TSS.ONT.15723.4_1
A06:25123317-25123607	Bra033568.gene	A06:25123464-25123527	IR	3	3	-	Ex.Bra033568	3.33	1.22348e-01	2.85321e-01	0|4|0	3.33333333333333|6.75675675675676|3.8961038961039	A06_25123464_25123527_R_Ex.Bra033568_1
A06:1768637-1769390	Bra018821.gene	A06:1768755-1768843	IR	2	3	-	Ex.Bra018821	3.33	4.95025e-01	1.00000e+00	na|0|0	0|10|0	A06_1768755_1768843_R_Ex.Bra018821_1
A06:13550993-13552131	Bra019589.gene	A06:13551311-13551907	IR	3	3	-	Ex.ONT.11507.2	3.33	3.73901e-01	7.71744e-01	0|0|0	10|0|0	A06_13551311_13551907_R_Ex.ONT.11507.2_1
A06:12000118-12000180	Bra019456.gene	A06:12000178-12000180	A3SS	3	3	-	Ex.TSS.Bra019456	3.33	7.79790e-01	1.00000e+00	55.5555555555556|81.25|52.6315789473684	53.8461538461538|75|70.5882352941177	A06_12000118_12000180_S_Ex.TSS.Bra019456_1
A05:9925687-9926292	Bra021339.gene	A05:9925857-9926148	IR	3	2	-	Ex.Bra021339	3.33	2.72228e-01	5.52992e-01	0|0|0	na|0|6.66666666666667	A05_9925857_9926148_R_Ex.Bra021339_1
A05:1187030-1187705	Bra004641.gene	A05:1187120-1187384	IR	3	2	-	Ex.ONT.9946.3	3.33	2.72228e-01	4.63722e-01	0|0|0	0|6.66666666666667|na	A05_1187120_1187384_R_Ex.ONT.9946.3_1
A04:83038-83509	Bra040436.gene	A04:83099-83218	IR	3	3	-	Ex.Bra040436	3.33	3.73901e-01	6.28977e-01	0|0|0	0|10|0	A04_83099_83218_R_Ex.Bra040436_1
A04:83029-83509	Bra040436.gene	A04:83099-83194	IR	3	3	-	Ex.ONT.7347.1	3.33	3.73901e-01	6.28977e-01	0|0|0	0|10|0	A04_83099_83194_R_Ex.ONT.7347.1_1
A04:7704760-7705147	Bra025640.gene	A04:7704912-7704995	IR	3	3	-	Ex.ONT.7597.1	3.33	3.73901e-01	6.27714e-01	0|0|0	10|0|0	A04_7704912_7704995_R_Ex.ONT.7597.1_1
A04:14063617-14064246	Bra021701.gene	A04:14063780-14063873	IR	3	2	-	ONT.7818.1	3.33	2.72228e-01	4.28932e-01	0|0|0	na|0|6.66666666666667	A04_14063780_14063873_R_ONT.7818.1_1
A04:14063237-14064246	Bra021701.gene	A04:14063491-14063616	IR	3	2	-	Ex.ONT.7818.1	3.33	2.72228e-01	4.29114e-01	0|0|0	na|0|6.66666666666667	A04_14063491_14063616_R_Ex.ONT.7818.1_1
A03:3936373-3936485	Bra006529.gene	A03:3936373-3936376	A5SS	3	3	-	ONT.4381.1	3.33	4.92380e-01	7.23180e-01	30.3703703703704|36.6666666666667|33.9449541284404	31.4606741573034|44.7916666666667|34.7107438016529	A03_3936373_3936485_S_ONT.4381.1_1
A03:21702104-21702428	Bra012894.gene	A03:21702172-21702257	IR	2	2	-	Ex.ONT.5328.2	3.33	4.22650e-01	5.83279e-01	na|0|0	na|0|6.66666666666667	A03_21702172_21702257_R_Ex.ONT.5328.2_1
A03:21702104-21702428	Bra012894.gene	A03:21702172-21702254	IR	2	2	-	Ex.Bra012894	3.33	4.22650e-01	5.83279e-01	na|0|0	na|0|6.66666666666667	A03_21702172_21702254_R_Ex.Bra012894_1
A03:19571763-19573040	Bra001950.gene	A03:19571987-19572066	IR	3	3	-	ONT.6858.8	3.33	2.81586e-01	3.83056e-01	3.96825396825397|4.5045045045045|0	10|2.12765957446809|6.34920634920635	A03_19571987_19572066_R_ONT.6858.8_1
A03:16360261-16360458	Bra001429.gene	A03:16360336-16360425	IR	3	3	-	Ex.Bra001429	3.33	3.73901e-01	4.99795e-01	0|0|0	10|0|0	A03_16360336_16360425_R_Ex.Bra001429_1
A10:10799867-10800041	Bra002237.gene	A10:10800040-10800041	A3SS	3	3	-	Ex.Bra002237	3.31	4.29350e-01	1.00000e+00	83.3333333333333|91.6666666666667|86	93.4426229508197|84.6153846153846|92.8571428571429	A10_10799867_10800041_S_Ex.Bra002237_1
A03:3863465-3863544	Bra006514.gene	A03:3863465-3863467	A5SS	3	3	-	Ex.Bra006514	3.31	3.39024e-01	4.97629e-01	83.6538461538462|90|93.5483870967742	94.1176470588235|90.7894736842105|92.2222222222222	A03_3863465_3863544_S_Ex.Bra006514_1
A08:13717785-13718097	Bra010432.gene	A08:13717868-13718036	IR	3	3	-	Ex.ONT.15703.5	3.3	2.09976e-01	7.44932e-01	1.31578947368421|0|0	3.7037037037037|7.5|0	A08_13717868_13718036_R_Ex.ONT.15703.5_1
A02:4786311-4786878	Bra020241.gene	A02:4786657-4786687	IR	3	3	-	Ex.ONT.3422.1	3.3	5.12589e-01	6.39004e-01	3.44827586206897|0|0	0|13.3333333333333|0	A02_4786657_4786687_R_Ex.ONT.3422.1_1
A02:4786311-4786878	Bra020241.gene	A02:4786613-4786687	IR	3	3	-	Ex.ONT.3422.2	3.3	5.12589e-01	6.39004e-01	3.44827586206897|0|0	0|13.3333333333333|0	A02_4786613_4786687_R_Ex.ONT.3422.2_1
A02:4786311-4786878	Bra020241.gene	A02:4786610-4786687	IR	3	3	-	Ex.ONT.3422.3	3.3	5.12589e-01	6.39004e-01	3.44827586206897|0|0	0|13.3333333333333|0	A02_4786610_4786687_R_Ex.ONT.3422.3_1
A02:13608301-13609002	Bra008303.gene	A02:13608602-13608716	IR	3	3	-	ONT.2721.2	3.29	6.21404e-01	7.19167e-01	6.06060606060606|11.1111111111111|7.31707317073171	4.76190476190476|6.25|23.3333333333333	A02_13608602_13608716_R_ONT.2721.2_1
A01:23985103-23986412	Bra021520.gene	A01:23985755-23985842	IR	3	3	-	Ex.ONT.1968.2	3.29	2.20168e-01	2.35975e-01	97.6470588235294|90|92.7272727272727	96.969696969697|96.078431372549|97.1830985915493	A01_23985755_23985842_R_Ex.ONT.1968.2_1
A10:1781337-1781430	Bra015366.gene	A10:1781337-1781340	A5SS	3	3	-	Ex.Bra015366	3.28	6.40678e-01	1.00000e+00	21.5686274509804|8.82352941176471|0	13.0434782608696|16.6666666666667|10.5263157894737	A10_1781337_1781430_S_Ex.Bra015366_1
A06:23977540-23977652	Bra025081.gene	A06:23977540-23977543	A5SS	3	3	-	Ex.Bra025081	3.28	4.25268e-01	9.73609e-01	16.304347826087|9.84848484848485|11.340206185567	11.0344827586207|21.7054263565891|14.5833333333333	A06_23977540_23977652_S_Ex.Bra025081_1
A08:7348618-7349430	Bra036753.gene	A08:7348859-7348941	IR	2	3	-	Ex.Bra036753	3.27	5.71239e-01	1.00000e+00	7.14285714285714|na|0	10|0|10.5263157894737	A08_7348859_7348941_R_Ex.Bra036753_1
A08:16324059-16324211	Bra010917.gene	A08:16324059-16324060	A5SS	3	3	-	Ex.Bra010917	3.27	3.91572e-01	1.00000e+00	10.8108108108108|6.52173913043478|0	8.13953488372093|7.36842105263158|11.6279069767442	A08_16324059_16324211_S_Ex.Bra010917_1
A07:18647334-18648123	Bra003852.gene	A07:18647508-18647642	IR	3	3	-	Ex.ONT.13810.1	3.27	1.44818e-01	4.11571e-01	0|0|0	0|6.25|3.57142857142857	A07_18647508_18647642_R_Ex.ONT.13810.1_1
A07:18647334-18647984	Bra003852.gene	A07:18647487-18647642	IR	3	3	-	Ex.Bra003852	3.27	1.44818e-01	4.11571e-01	0|0|0	0|6.25|3.57142857142857	A07_18647487_18647642_R_Ex.Bra003852_1
A03:17394527-17394612	Bra001608.gene	A03:17394527-17394533	A3SS	3	3	-	Ex.Bra001608	3.27	4.00707e-04	5.39606e-04	94.8235294117647|94.5355191256831|94.5121951219512	98.2352941176471|98.1132075471698|97.3333333333333	A03_17394527_17394612_S_Ex.Bra001608_1
A07:18072616-18072757	Bra003738.gene	A07:18072616-18072622	A3SS	3	3	-	Ex.TSS.ONT.14822.2	3.26	1.07846e-01	3.05358e-01	18.8405797101449|17.3076923076923|18.1818181818182	21.0526315789474|24.1379310344828|18.9189189189189	A07_18072616_18072757_S_Ex.TSS.ONT.14822.2_1
A07:18072615-18072757	Bra003738.gene	A07:18072615-18072622	A3SS	3	3	-	Ex.TSS.ONT.14822.3	3.26	1.07846e-01	3.05358e-01	18.8405797101449|17.3076923076923|18.1818181818182	21.0526315789474|24.1379310344828|18.9189189189189	A07_18072615_18072757_S_Ex.TSS.ONT.14822.3_1
A04:18795681-18796005	Bra039305.gene	A04:18796001-18796006	A3SS	2	2	-	Ex.TSS.ONT.8048.3	3.26	5.85101e-01	9.54519e-01	82.3529411764706|84.6153846153846|na	91.6666666666667|na|81.8181818181818	A04_18795681_18796005_S_Ex.TSS.ONT.8048.3_1
A02:442652-442741	Bra028836.gene	A02:442652-442654	A3SS	3	3	-	Ex.TSS.Bra028836	3.26	2.35896e-02	2.93508e-02	5.82120582120582|7.14285714285714|4.84848484848485	9.34065934065934|10.207100591716|8.04150453955901	A02_442652_442741_S_Ex.TSS.Bra028836_1
A08:5118715-5118888	Bra034938.gene	A08:5118715-5118718	TSS|A5SS	3	3	-	TSS.ONT.15440.5	3.25	4.11216e-01	1.00000e+00	9.85915492957746|15.3333333333333|6.66666666666667	17.9487179487179|9.375|14.2857142857143	A08_5118715_5118888_S_TSS.ONT.15440.5_1
A08:20646852-20647828	Bra030540.gene	A08:20647208-20647290	IR	3	3	-	Ex.Bra030540	3.25	8.79780e-02	3.61051e-01	2.25988700564972|4.31034482758621|5.6	9.43396226415094|6.34920634920635|6.12244897959184	A08_20647208_20647290_R_Ex.Bra030540_1
A04:15939381-15939500	Bra017238.gene	A04:15939492-15939500	TSS|A3SS	3	3	-	TSS.Bra017238	3.25	5.72721e-01	9.11822e-01	27.5|21.4285714285714|25.8064516129032	23.8095238095238|38.0952380952381|22.5806451612903	A04_15939381_15939500_S_TSS.Bra017238_1
A03:24009478-24009562	Bra038804.gene	A03:24009560-24009562	A3SS	3	3	-	Ex.Bra038804	3.25	6.14910e-01	8.58992e-01	92|88.4615384615385|75.609756097561	87.8787878787879|83.3333333333333|94.5945945945946	A03_24009478_24009562_S_Ex.Bra038804_1
A03:19024688-19028673	ONT.6838	A03:19024890-19027911	IR	3	3	-	Ex.ONT.6838.19	3.25	2.32382e-02	2.57236e-02	1.04166666666667|1.20481927710843|0.925925925925926	5.26315789473684|5.17241379310345|2.5	A03_19024890_19027911_R_Ex.ONT.6838.19_1
A03:19024687-19028673	ONT.6838	A03:19024927-19027956	IR	3	3	-	Ex.ONT.6838.17	3.25	2.32382e-02	2.57236e-02	1.04166666666667|1.20481927710843|0.925925925925926	5.26315789473684|5.17241379310345|2.5	A03_19024927_19027956_R_Ex.ONT.6838.17_1
A03:19024687-19028673	ONT.6838	A03:19024896-19027923	IR	3	3	-	Ex.ONT.6838.16	3.25	2.32382e-02	2.57236e-02	1.04166666666667|1.20481927710843|0.925925925925926	5.26315789473684|5.17241379310345|2.5	A03_19024896_19027923_R_Ex.ONT.6838.16_1
A01:136289-136498	Bra011872.gene	A01:136289-136291	TSS|A3SS	3	3	-	TSS.ONT.1045.1	3.25	2.16174e-01	2.22228e-01	28.9855072463768|22.6666666666667|24.6153846153846	26.6666666666667|28.5714285714286|30.7692307692308	A01_136289_136498_S_TSS.ONT.1045.1_1
A03:23883659-23883743	Bra012519.gene	A03:23883659-23883659	A5SS	3	3	-	Ex.Bra012519	3.24	4.11914e-01	5.75915e-01	87.5776397515528|80.8510638297872|79.7202797202797	89.6774193548387|81.0810810810811|87.0967741935484	A03_23883659_23883743_S_Ex.Bra012519_1
A06:5576299-5576406	Bra026148.gene	A06:5576404-5576406	A3SS	3	3	-	Bra026148	3.22	4.12668e-01	9.44845e-01	14.2857142857143|17.1428571428571|16.6666666666667	21.7391304347826|23.5294117647059|12.5	A06_5576299_5576406_S_Bra026148_1
A09:29983332-29983402	ONT.18020	A09:29983332-29983335	A5SS	3	3	-	ONT.18020.1	3.21	1.07330e-01	7.07236e-01	1.96078431372549|1.88679245283019|0	7.31707317073171|3.2258064516129|2.94117647058824	A09_29983332_29983402_S_ONT.18020.1_1
A04:18600971-18601539	Bra040323.gene	A04:18600971-18600974	A5SS	3	3	-	Ex.Bra040323	3.21	7.10233e-01	1.00000e+00	14.6341463414634|6.81818181818182|5.12820512820513	3.03030303030303|26.9230769230769|6.25	A04_18600971_18601539_S_Ex.Bra040323_1
A10:14802419-14802728	Bra009214.gene	A10:14802419-14802424	A5SS	3	3	-	Ex.TSS.Bra009214	3.2	7.06535e-01	1.00000e+00	14.2857142857143|25|20.6896551724138	35.7142857142857|23.3333333333333|10.5263157894737	A10_14802419_14802728_S_Ex.TSS.Bra009214_1
A04:17979863-17980428	Bra016856.gene	A04:17980108-17980269	SES	3	3	-	Bra016856	3.2	2.96821e-03	4.80116e-03	6.06060606060606|5.35714285714286|5.26315789473684	8.33333333333333|8.33333333333333|9.61538461538462	A04_17979863_17980428_W_Bra016856_1
A04:2319386-2320066	Bra014696.gene	A04:2319661-2319845	IR	3	3	-	Bra014696	3.19	5.50110e-01	5.55425e-01	55|43.75|57.1428571428571	57.1428571428571|58.3333333333333|50	A04_2319661_2319845_R_Bra014696_1
A09:12591323-12591406	Bra017566.gene	A09:12591323-12591323	A5SS	3	3	-	Ex.TSS.ONT.17516.3	3.18	1.42746e-01	6.87621e-01	9.09090909090909|13.5294117647059|8.46153846153846	12.3287671232877|13.4920634920635|14.8148148148148	A09_12591323_12591406_S_Ex.TSS.ONT.17516.3_1
A06:14403228-14404187	Bra010100.gene	A06:14403716-14403803	IR	3	3	-	Ex.Bra010100	3.18	5.95332e-01	1.00000e+00	7.84313725490196|3.33333333333333|7.69230769230769	10|0|18.4210526315789	A06_14403716_14403803_R_Ex.Bra010100_1
A03:26354485-26354580	Bra019099.gene	A03:26354485-26354499	TSS|A3SS	3	3	-	TSS.ONT.7154.1	3.18	4.37252e-01	6.20820e-01	82.7956989247312|82.5|76.6666666666667	77.7777777777778|88|85.7142857142857	A03_26354485_26354580_S_TSS.ONT.7154.1_1
A03:16290036-16290134	Bra001415.gene	A03:16290036-16290038	A5SS	3	3	-	Bra001415	3.18	7.83555e-02	1.04625e-01	87.037037037037|86.9127516778524|89.1791044776119	88.628762541806|92.1787709497207|91.8478260869565	A03_16290036_16290134_S_Bra001415_1
A09:470194-470280	Bra037408.gene	A09:470279-470280	A5SS	3	3	-	ONT.18550.3	3.17	3.33966e-01	1.00000e+00	43.4782608695652|45.6521739130435|39.3939393939394	45.7142857142857|42.3076923076923|50	A09_470194_470280_S_ONT.18550.3_1
A09:470194-470279	Bra037408.gene	A09:470279-470279	A5SS	3	3	-	ONT.18550.3	3.17	3.33966e-01	1.00000e+00	43.4782608695652|45.6521739130435|39.3939393939394	45.7142857142857|42.3076923076923|50	A09_470194_470279_S_ONT.18550.3_1
A09:25998857-25999464	Bra031381.gene	A09:25998985-25999389	IR	3	3	-	Ex.Bra031381	3.17	3.73901e-01	1.00000e+00	0|0|0	0|0|9.52380952380952	A09_25998985_25999389_R_Ex.Bra031381_1
A08:48114-48617	Bra030813.gene	A08:48283-48430	IR	3	3	-	Ex.Bra030813	3.17	3.33490e-01	1.00000e+00	3.57142857142857|0|0	4|9.09090909090909|0	A08_48283_48430_R_Ex.Bra030813_1
A01:25154928-25155003	Bra034064.gene	A01:25155000-25155004	A5SS	3	3	-	Ex.Bra034064	3.17	2.86436e-01	3.09755e-01	11.9047619047619|8.57142857142857|4.41176470588235	13.2075471698113|8.69565217391304|12.5	A01_25154928_25155003_S_Ex.Bra034064_1
A07:17604937-17605030	ONT.14793	A07:17605022-17605030	A5SS	3	3	-	ONT.14793.1	3.16	7.86127e-01	1.00000e+00	52.6315789473684|55.5555555555556|33.3333333333333	45.4545454545455|38.8888888888889|66.6666666666667	A07_17604937_17605030_S_ONT.14793.1_1
A07:4731933-4734135	Bra015187.gene	A07:4733697-4733835	IR	3	2	-	Ex.ONT.14306.1	3.15	5.28371e-01	1.00000e+00	0|0|5.55555555555556	na|0|10	A07_4733697_4733835_R_Ex.ONT.14306.1_1
A05:23620691-23621586	Bra029633.gene	A05:23621041-23621428	IR	3	3	-	Ex.ONT.10774.1	3.15	2.23472e-02	4.11914e-02	0|0|0	2.12765957446809|4.8780487804878|2.4390243902439	A05_23621041_23621428_R_Ex.ONT.10774.1_1
A07:1162578-1162652	Bra038815.gene	A07:1162578-1162584	A5SS	3	3	-	Ex.Bra038815	3.14	7.41395e-02	1.93885e-01	92.9078014184397|91.5094339622642|94.4	98.0769230769231|94.9152542372881|95.2380952380952	A07_1162578_1162652_S_Ex.Bra038815_1
A09:24932463-24932562	Bra024667.gene	A09:24932463-24932477	A5SS	3	3	-	Ex.ONT.17818.1	3.13	8.82724e-01	1.00000e+00	33.3333333333333|40|62.5	50|16.6666666666667|78.5714285714286	A09_24932463_24932562_S_Ex.ONT.17818.1_1
A09:2031075-2031146	Bra036193.gene	A09:2031075-2031078	A5SS	3	3	-	Ex.ONT.17088.1	3.13	1.18372e-01	6.40847e-01	10.1083032490975|12.9943502824859|13.9393939393939	13.4920634920635|15.7407407407407|17.2131147540984	A09_2031075_2031146_S_Ex.ONT.17088.1_1
A07:13816868-13816960	Bra028411.gene	A07:13816868-13816873	A5SS	3	3	-	Ex.TSS.Bra028411	3.13	2.03897e-01	5.44819e-01	92.8571428571429|92.9824561403509|92.6829268292683	94.7368421052632|100|93.1818181818182	A07_13816868_13816960_S_Ex.TSS.Bra028411_1
A06:16621671-16621757	Bra024474.gene	A06:16621671-16621685	A5SS	3	3	-	ONT.11655.2	3.13	5.74120e-01	1.00000e+00	51.5625|42.3076923076923|46.6666666666667	44.4444444444444|58.6206896551724|46.875	A06_16621671_16621757_S_ONT.11655.2_1
A07:23139631-23139714	Bra016010.gene	A07:23139711-23139714	A5SS	3	3	-	ONT.15087.1	3.12	5.34433e-01	1.00000e+00	4.41176470588235|6.89655172413793|2.8169014084507	15.3846153846154|0|8.10810810810811	A07_23139631_23139714_S_ONT.15087.1_1
A06:23123997-23124309	Bra024901.gene	A06:23124016-23124089	IR	2	2	-	Ex.Bra024901	3.12	4.22650e-01	9.52883e-01	na|0|0	na|0|6.25	A06_23124016_23124089_R_Ex.Bra024901_1
A06:23123653-23124309	Bra024901.gene	A06:23123914-23124077	IR	2	2	-	Ex.ONT.11928.1	3.12	4.22650e-01	9.52883e-01	na|0|0	na|0|6.25	A06_23123914_23124077_R_Ex.ONT.11928.1_1
A04:7310224-7310869	Bra028239.gene	A04:7310471-7310553	IR	2	3	-	ONT.8292.2	3.12	5.55151e-01	9.30854e-01	9.09090909090909|na|8.33333333333333	5.55555555555556|18.1818181818182|11.7647058823529	A04_7310471_7310553_R_ONT.8292.2_1
A04:13948780-13948896	Bra021685.gene	A04:13948893-13948897	A5SS	3	3	-	Ex.Bra021685	3.12	1.41680e-01	2.23262e-01	7.60869565217391|10.3448275862069|7.69230769230769	8.79120879120879|12.7659574468085|13.4615384615385	A04_13948780_13948896_S_Ex.Bra021685_1
A03:23584848-23586337	Bra012558.gene	A03:23585095-23586104	IR	3	2	-	Ex.Bra012558	3.12	2.72228e-01	3.79795e-01	0|0|0	0|6.25|na	A03_23585095_23586104_R_Ex.Bra012558_1
A01:873560-874299	Bra011722.gene	A01:873698-873945	IR (overlapping region)	2	2	-	Ex.Bra011722	3.12	4.22650e-01	4.80749e-01	na|0|0	na|6.25|0	A01_873698_873945_R_Ex.Bra011722_1
A01:873142-873697	Bra011722.gene	A01:873424-873559	IR (overlapping region)	2	2	-	Ex.Bra011722	3.12	4.22650e-01	4.80749e-01	na|0|0	na|6.25|0	A01_873424_873559_R_Ex.Bra011722_1
A09:7500055-7501345	Bra027659.gene	A09:7500163-7500385	IR	3	3	-	Ex.Bra027659	3.11	3.87888e-01	1.00000e+00	12.2448979591837|15.9090909090909|6.66666666666667	15.1785714285714|11.4583333333333|17.5182481751825	A09_7500163_7500385_R_Ex.Bra027659_1
A09:7499968-7501461	Bra027659.gene	A09:7500163-7500382	IR	3	3	-	Ex.ONT.17371.4	3.11	3.87888e-01	1.00000e+00	12.2448979591837|15.9090909090909|6.66666666666667	15.1785714285714|11.4583333333333|17.5182481751825	A09_7500163_7500382_R_Ex.ONT.17371.4_1
A08:2294217-2294986	Bra014238.gene	A08:2294984-2294986	A5SS	3	2	-	Ex.Bra014238	3.11	7.42905e-01	1.00000e+00	66.6666666666667|84.2105263157895|85.7142857142857	86.6666666666667|na|77.2727272727273	A08_2294217_2294986_S_Ex.Bra014238_1
A10:15654665-15655197	Bra009474.gene	A10:15654765-15654915	SES	3	2	-	ONT.21637.1	3.1	7.24948e-01	1.00000e+00	84.375|70.8333333333333|90.9090909090909	81.8181818181818|na|88.4615384615385	A10_15654665_15655197_W_ONT.21637.1_1
A03:3238104-3238332	Bra006372.gene	A03:3238329-3238333	A5SS	3	3	-	Ex.Bra006372	3.09	6.01071e-01	8.76856e-01	10.9090909090909|8.33333333333333|5.66037735849057	9.32203389830508|3.52941176470588|21.3333333333333	A03_3238104_3238332_S_Ex.Bra006372_1
A01:14782568-14783092	Bra029961.gene	A01:14782588-14782686	IR	3	2	-	Ex.Bra029961	3.09	4.30475e-01	4.35312e-01	3.2258064516129|0|0	0|na|8.33333333333333	A01_14782588_14782686_R_Ex.Bra029961_1
A10:10706713-10706826	Bra002255.gene	A10:10706713-10706714	A3SS	3	3	-	Ex.Bra002255	3.08	2.74297e-01	1.00000e+00	85.4368932038835|92.7835051546392|92.5373134328358	93.1034482758621|92.8571428571429|94.0476190476191	A10_10706713_10706826_S_Ex.Bra002255_1
A07:5659898-5660855	Bra015108.gene	A07:5660099-5660762	IR	3	3	-	Ex.Bra015108	3.08	2.76916e-01	8.92275e-01	0|3.44827586206897|0	0|5.55555555555556|7.14285714285714	A07_5660099_5660762_R_Ex.Bra015108_1
A06:3849949-3850691	Bra019893.gene	A06:3849949-3850566	A5SS	3	3	-	Ex.TSS.Bra019893	3.08	6.09410e-01	1.00000e+00	17.5438596491228|28.8461538461538|12.5	26.530612244898|17.3913043478261|24.1935483870968	A06_3849949_3850691_S_Ex.TSS.Bra019893_1
A06:16837059-16837135	Bra024495.gene	A06:16837059-16837061	TSS|A3SS	3	3	-	TSS.Bra024495	3.08	7.00432e-01	1.00000e+00	32.9545454545455|47.7777777777778|34.4827586206897	52.8571428571429|34.2592592592593|37.3239436619718	A06_16837059_16837135_S_TSS.Bra024495_1
A10:14170608-14170680	Bra009354.gene	A10:14170677-14170681	A5SS	3	3	-	Ex.ONT.21521.1	3.07	4.95638e-01	1.00000e+00	5.55555555555556|12.5|11.9565217391304	7.54716981132075|12.280701754386|19.4029850746269	A10_14170608_14170680_S_Ex.ONT.21521.1_1
A08:15173053-15173141	Bra010681.gene	A08:15173053-15173056	A5SS	3	3	-	Ex.Bra010681	3.07	1.04940e-01	3.79888e-01	12.0879120879121|16.0493827160494|12	15.6862745098039|16|17.6470588235294	A08_15173053_15173141_S_Ex.Bra010681_1
A05:9290101-9290814	Bra037086.gene	A05:9290432-9290508	IR	3	3	-	Ex.ONT.9261.2	3.07	7.05321e-01	1.00000e+00	9.67741935483871|13.3333333333333|0	0|22.2222222222222|10	A05_9290432_9290508_R_Ex.ONT.9261.2_1
A10:3350770-3351399	Bra033246.gene	A10:3351265-3351330	IR	3	3	-	Bra033246	3.06	7.68954e-01	1.00000e+00	15.7894736842105|5.71428571428571|5.55555555555556	30|6.25|0	A10_3351265_3351330_R_Bra033246_1
A07:9055718-9056183	Bra030067.gene	A07:9055746-9055826	IR	3	3	-	Ex.Bra030067	3.06	1.40300e-01	4.73069e-01	0|5.26315789473684|3.84615384615385	5.26315789473684|5.88235294117647|7.14285714285714	A07_9055746_9055826_R_Ex.Bra030067_1
A06:6361346-6361981	Bra025980.gene	A06:6361346-6361349	A5SS	3	3	-	Ex.TSS.ONT.11270.2	3.06	6.13887e-01	1.00000e+00	30.952380952381|29.0322580645161|20	35|33.3333333333333|20.8333333333333	A06_6361346_6361981_S_Ex.TSS.ONT.11270.2_1
A05:17009054-17012488	ONT.9404	A05:17010461-17010906	IR	3	3	-	ONT.9404.3	3.06	4.70719e-01	8.05331e-01	83.2080200501253|92.4390243902439|83.2298136645963	84.841628959276|90.728476821192|92.4882629107981	A05_17010461_17010906_R_ONT.9404.3_1
A03:8760691-8761286	Bra023114.gene	A03:8760691-8760927	A3SS	3	3	-	ONT.6271.2	3.06	1.85910e-02	2.84670e-02	4.41767068273092|4.65116279069767|3.15789473684211	8.33333333333333|6.09137055837564|6.99300699300699	A03_8760691_8761286_S_ONT.6271.2_1
A03:4249017-4250974	Bra006610.gene	A03:4250776-4250859	IR	3	3	-	Ex.ONT.6020.1	3.06	3.98706e-02	5.87261e-02	1.45985401459854|4.31034482758621|3.40909090909091	7.04225352112676|6.25|5.06329113924051	A03_4250776_4250859_R_Ex.ONT.6020.1_1
A01:10719599-10719874	Bra038487.gene	A01:10719599-10719721	A5SS	3	3	-	ONT.568.3	3.06	5.10319e-01	5.20461e-01	14.2857142857143|9.375|0	12.1212121212121|10.7142857142857|10	A01_10719599_10719874_S_ONT.568.3_1
A09:32259689-32259775	Bra007758.gene	A09:32259689-32259690	A3SS	3	3	-	Ex.Bra007758	3.05	5.12262e-01	1.00000e+00	78.125|90.4761904761905|85.3932584269663	88.8888888888889|90.9090909090909|83.3333333333333	A09_32259689_32259775_S_Ex.Bra007758_1
A08:20647823-20647897	Bra030540.gene	A08:20647823-20647828	A3SS	3	3	-	Ex.Bra030540	3.05	4.57132e-01	1.00000e+00	89.4409937888199|89.4230769230769|85.4545454545455	97.7777777777778|89.6551724137931|86.046511627907	A08_20647823_20647897_S_Ex.Bra030540_1
A03:8219017-8220338	Bra023009.gene	A03:8219494-8219922	IR	3	3	-	ONT.6242.3	3.05	1.70909e-01	2.60622e-01	2.5|0.520833333333333|0	7.35294117647059|2.85714285714286|1.97044334975369	A03_8219494_8219922_R_ONT.6242.3_1
A05:21133106-21133226	Bra027338.gene	A05:21133223-21133226	TSS|A5SS	3	3	-	TSS.ONT.10606.2	3.04	5.28524e-01	9.45811e-01	50.1440922190202|55.5555555555556|64.3258426966292	57.4712643678161|58.9928057553957|62.6865671641791	A05_21133106_21133226_S_TSS.ONT.10606.2_1
A03:11393537-11394303	Bra000490.gene	A03:11393660-11394258	IR	3	3	-	Ex.ONT.6429.1	3.04	1.67163e-02	2.14848e-02	4.34782608695652|5.88235294117647|5.55555555555556	9.52380952380952|7.69230769230769|7.69230769230769	A03_11393660_11394258_R_Ex.ONT.6429.1_1
A03:11393537-11394303	Bra000490.gene	A03:11393660-11394204	IR	3	3	-	Ex.Bra000490	3.04	1.67163e-02	2.14848e-02	4.34782608695652|5.88235294117647|5.55555555555556	9.52380952380952|7.69230769230769|7.69230769230769	A03_11393660_11394204_R_Ex.Bra000490_1
Scaffold000104:455316-455453	Bra035384.gene	Scaffold000104:455452-455453	A3SS	2	2	-	ONT.21750.8	3.03	1.82824e-01	1.00000e+00	16|13.0434782608696|na	na|17.2413793103448|17.8571428571429	Scaffold000104_455316_455453_S_ONT.21750.8_1
A09:9187973-9188461	Bra027142.gene	A09:9188195-9188260	IR	3	3	-	Bra027142	3.03	3.73901e-01	1.00000e+00	0|0|0	9.09090909090909|0|0	A09_9188195_9188260_R_Bra027142_1
A09:24932203-24932934	Bra024667.gene	A09:24932463-24932562	IR	3	3	-	Ex.ONT.17818.1	3.03	3.73901e-01	1.00000e+00	0|0|0	9.09090909090909|0|0	A09_24932463_24932562_R_Ex.ONT.17818.1_1
A07:20723105-20723266	Bra004211.gene	A07:20723105-20723110	A3SS	3	3	-	Ex.TSS.Bra004211	3.03	3.95695e-02	1.16044e-01	90|88.5135135135135|87.4074074074074	92.9292929292929|91.4285714285714|90.6474820143885	A07_20723105_20723266_S_Ex.TSS.Bra004211_1
A07:17501133-17502067	Bra003646.gene	A07:17501448-17501725	IR (overlapping region)	3	3	-	Ex.Bra003646	3.03	3.73901e-01	7.47341e-01	0|0|0	9.09090909090909|0|0	A07_17501448_17501725_R_Ex.Bra003646_1
A05:687670-687826	Bra004537.gene	A05:687821-687827	A5SS	3	3	-	Ex.TSS.Bra004537	3.03	4.16001e-01	7.79486e-01	71.875|63.3802816901408|71.6666666666667	69|75.2873563218391|71.7105263157895	A05_687670_687826_S_Ex.TSS.Bra004537_1
A05:4820581-4821103	Bra005319.gene	A05:4820653-4821014	IR	2	3	-	Ex.Bra005319	3.03	4.95025e-01	9.39102e-01	0|0|na	0|9.09090909090909|0	A05_4820653_4821014_R_Ex.Bra005319_1
A05:4820581-4820800	Bra005319.gene	A05:4820653-4820749	IR	2	3	-	ONT.9084.2	3.03	4.95025e-01	9.39102e-01	0|0|na	0|9.09090909090909|0	A05_4820653_4820749_R_ONT.9084.2_1
A04:16287544-16287743	Bra017179.gene	A04:16287572-16287710	IR	3	3	-	ONT.8633.2	3.03	3.73901e-01	5.97044e-01	0|0|0	9.09090909090909|0|0	A04_16287572_16287710_R_ONT.8633.2_1
A03:20147776-20148351	Bra013162.gene	A03:20148106-20148180	IR	2	3	-	Bra013162	3.03	4.95025e-01	6.76461e-01	0|0|na	0|9.09090909090909|0	A03_20148106_20148180_R_Bra013162_1
A03:16361912-16362647	Bra001429.gene	A03:16362034-16362418	IR	3	3	-	Ex.ONT.6710.1	3.03	3.73901e-01	4.99795e-01	0|0|0	9.09090909090909|0|0	A03_16362034_16362418_R_Ex.ONT.6710.1_1
A03:16361912-16362631	Bra001429.gene	A03:16362022-16362418	IR	3	3	-	Ex.Bra001429	3.03	3.73901e-01	4.99795e-01	0|0|0	9.09090909090909|0|0	A03_16362022_16362418_R_Ex.Bra001429_1
A03:16361682-16362021	Bra001429.gene	A03:16361829-16361911	IR	3	3	-	Ex.Bra001429	3.03	3.73901e-01	4.99795e-01	0|0|0	9.09090909090909|0|0	A03_16361829_16361911_R_Ex.Bra001429_1
A03:16360571-16360877	Bra001429.gene	A03:16360662-16360759	IR	3	3	-	Ex.ONT.6710.1	3.03	3.73901e-01	4.99795e-01	0|0|0	9.09090909090909|0|0	A03_16360662_16360759_R_Ex.ONT.6710.1_1
A03:16360426-16360661	Bra001429.gene	A03:16360459-16360598	IR	3	3	-	Ex.Bra001429	3.03	3.73901e-01	4.99795e-01	0|0|0	9.09090909090909|0|0	A03_16360459_16360598_R_Ex.Bra001429_1
A03:12143715-12143905	Bra000625.gene	A03:12143799-12143869	IR	3	3	-	Ex.Bra000625	3.03	3.73901e-01	4.82066e-01	0|0|0	9.09090909090909|0|0	A03_12143799_12143869_R_Ex.Bra000625_1
A01:21955309-21955409	Bra021283.gene	A01:21955397-21955409	A5SS	2	3	-	Bra021283	3.03	4.95025e-01	5.25459e-01	0|0|na	0|9.09090909090909|0	A01_21955309_21955409_S_Bra021283_1
A03:5016687-5016755	Bra006777.gene	A03:5016687-5016690	A5SS	3	3	-	Ex.Bra006777	3.02	3.79967e-01	5.63052e-01	14.4444444444444|11.1111111111111|16.8224299065421	20|12|19.4444444444444	A03_5016687_5016755_S_Ex.Bra006777_1
A06:4650914-4650993	Bra019748.gene	A06:4650914-4650916	A3SS	3	3	-	Ex.TSS.Bra019748	3.01	2.47178e-01	5.94072e-01	90.6832298136646|93.75|89.0909090909091	94.7368421052632|96.9230769230769|90.9090909090909	A06_4650914_4650993_S_Ex.TSS.Bra019748_1
A10:3167312-3167421	Bra033281.gene	A10:3167312-3167318	TSS|A5SS	3	3	-	TSS.ONT.20212.1	3	8.89157e-01	1.00000e+00	20.9302325581395|7.40740740740741|21.7391304347826	59.0909090909091|0|0	A10_3167312_3167421_S_TSS.ONT.20212.1_1
A06:9469257-9469356	Bra018043.gene	A06:9469351-9469356	A5SS	3	3	-	ONT.12497.1	3	4.70521e-01	1.00000e+00	88.8888888888889|96.551724137931|100	100|94.4444444444444|100	A06_9469257_9469356_S_ONT.12497.1_1
A05:4616844-4617965	ONT.10116	A05:4617103-4617769	IR	2	3	-	Ex.ONT.10116.18	3	6.38750e-01	1.00000e+00	13.5135135135135|20|na	16.6666666666667|27.7777777777778|14.8148148148148	A05_4617103_4617769_R_Ex.ONT.10116.18_1
A01:16232141-16232225	Bra035427.gene	A01:16232217-16232225	A3SS	3	3	-	Bra035427	3	6.73746e-01	7.02733e-01	42.5531914893617|44.1860465116279|27.7777777777778	34.2105263157895|41.025641025641|48.2758620689655	A01_16232141_16232225_S_Bra035427_1
A05:17009054-17012488	ONT.9404	A05:17010461-17011393	IR	3	3	-	ONT.9404.3	2.99	4.79958e-01	8.21084e-01	83.2080200501253|92.3456790123457|83.2298136645963	84.6681922196796|90.6666666666667|92.4170616113744	A05_17010461_17011393_R_ONT.9404.3_1
A10:7701115-7701205	Bra002778.gene	A10:7701115-7701118	A5SS	3	3	-	Ex.Bra002778	2.98	1.96233e-01	1.00000e+00	9.09090909090909|4.82758620689655|5.10204081632653	8.13008130081301|12|7.83132530120482	A10_7701115_7701205_S_Ex.Bra002778_1
A09:34853974-34854296	Bra030985.gene	A09:34853974-34853975	A5SS	3	3	-	Ex.Bra030985	2.98	3.84535e-01	1.00000e+00	76.0416666666667|67.3684210526316|74.6478873239437	74.0740740740741|78.5714285714286|74.3589743589744	A09_34853974_34854296_S_Ex.Bra030985_1
A09:32776985-32777133	Bra007856.gene	A09:32777130-32777134	A5SS	3	3	-	Ex.ONT.19739.1	2.98	5.90862e-01	1.00000e+00	15.1515151515152|17.0212765957447|6.81818181818182	15.3846153846154|9.30232558139535|23.2558139534884	A09_32776985_32777133_S_Ex.ONT.19739.1_1
A04:12300330-12300405	Bra034328.gene	A04:12300405-12300405	A5SS	3	3	-	ONT.8445.1	2.98	6.42956e-01	1.00000e+00	63.1578947368421|51.6129032258064|58.9285714285714	63.6363636363636|67.6470588235294|51.3513513513513	A04_12300330_12300405_S_ONT.8445.1_1
A10:7702164-7702606	Bra002778.gene	A10:7702249-7702266	SES	3	3	-	ONT.20374.4	2.97	5.95875e-01	1.00000e+00	58.3850931677019|52.046783625731|45.5357142857143	51.1450381679389|51.6129032258064|62.1052631578947	A10_7702164_7702606_W_ONT.20374.4_1
A10:2285483-2285590	Bra015276.gene	A10:2285483-2285486	A5SS	3	3	-	Ex.Bra015276	2.97	4.39922e-01	1.00000e+00	14.7058823529412|13.5802469135802|8.69565217391304	9.61538461538462|19.4029850746269|16.8674698795181	A10_2285483_2285590_S_Ex.Bra015276_1
A10:12242487-12244246	Bra008697.gene	A10:12242608-12243649	IR	3	3	-	Ex.ONT.21386.1	2.97	4.51829e-01	1.00000e+00	82.9268292682927|80.9523809523809|90.9090909090909	84.2105263157895|90|89.4736842105263	A10_12242608_12243649_R_Ex.ONT.21386.1_1
A08:18740127-18740223	Bra016673.gene	A08:18740222-18740223	A5SS	3	3	-	Ex.TSS.Bra016673	2.97	2.21653e-01	8.65116e-01	85.7843137254902|90.1287553648069|85.2459016393443	92.6174496644295|88.0658436213992|89.3854748603352	A08_18740127_18740223_S_Ex.TSS.Bra016673_1
A03:1771182-1771609	Bra006053.gene	A03:1771441-1771527	MES	3	3	-	Bra006053	2.97	4.86477e-01	6.49170e-01	84.8484848484848|79.2899408284024|76.5486725663717	85.7142857142857|77.2058823529412|86.6666666666667	A03_1771182_1771609_W_Bra006053_2
A02:1525100-1526276	Bra028599.gene	A02:1525998-1526039	SES	3	3	-	Bra028599	2.97	6.36382e-01	6.41931e-01	79.2553191489362|90|91.3907284768212	87.0967741935484|98.4375|84.0336134453782	A02_1525100_1526276_W_Bra028599_1
A09:34524526-34524896	Bra031045.gene	A09:34524741-34524818	IR	3	2	-	Ex.ONT.19829.2	2.96	7.20615e-01	1.00000e+00	11.3636363636364|0|4.76190476190476	na|16.6666666666667|0	A09_34524741_34524818_R_Ex.ONT.19829.2_1
A09:16954853-16954928	Bra035219.gene	A09:16954925-16954929	A5SS	3	3	-	Ex.Bra035219	2.96	3.64067e-01	1.00000e+00	7.40740740740741|8.53658536585366|5.17241379310345	4.8780487804878|10.9756097560976|14.1414141414141	A09_16954853_16954928_S_Ex.Bra035219_1
A05:12375213-12376538	Bra032255.gene	A05:12375497-12375556	IR	3	3	-	ONT.9314.1	2.96	1.53780e-02	2.63932e-02	1.38888888888889|0|0	4.54545454545455|2.85714285714286|2.85714285714286	A05_12375497_12375556_R_ONT.9314.1_1
A02:13608139-13608367	Bra008303.gene	A02:13608166-13608251	IR	3	3	-	Ex.Bra008303	2.96	4.80565e-01	5.57191e-01	5.26315789473684|6.38297872340426|6.97674418604651	4.76190476190476|6.06060606060606|16.6666666666667	A02_13608166_13608251_R_Ex.Bra008303_1
A02:13607801-13608601	Bra008303.gene	A02:13608166-13608300	IR	3	3	-	Ex.ONT.2721.4	2.96	4.80565e-01	5.57191e-01	5.26315789473684|6.38297872340426|6.97674418604651	4.76190476190476|6.06060606060606|16.6666666666667	A02_13608166_13608300_R_Ex.ONT.2721.4_1
A02:13607800-13608165	Bra008303.gene	A02:13607823-13608086	IR	3	3	-	Ex.ONT.2721.3	2.96	4.80565e-01	5.57191e-01	5.26315789473684|6.38297872340426|6.97674418604651	4.76190476190476|6.06060606060606|16.6666666666667	A02_13607823_13608086_R_Ex.ONT.2721.3_1
A02:13607705-13608165	Bra008303.gene	A02:13607774-13608086	IR	3	3	-	Ex.ONT.2721.2	2.96	4.80565e-01	5.57191e-01	5.26315789473684|6.38297872340426|6.97674418604651	4.76190476190476|6.06060606060606|16.6666666666667	A02_13607774_13608086_R_Ex.ONT.2721.2_1
A10:8914697-8915237	Bra002565.gene	A10:8914790-8914913	IR	3	3	-	Ex.ONT.20441.1	2.95	1.22839e-01	1.00000e+00	0|0|0	0|3.84615384615385|5	A10_8914790_8914913_R_Ex.ONT.20441.1_1
A09:31864590-31865241	Bra007673.gene	A09:31864636-31864757	IR	3	3	-	ONT.19682.2	2.94	3.73901e-01	1.00000e+00	0|0|0	0|0|8.82352941176471	A09_31864636_31864757_R_ONT.19682.2_1
A09:31864193-31865241	Bra007673.gene	A09:31864504-31864757	IR	3	3	-	Ex.ONT.19682.1	2.94	3.73901e-01	1.00000e+00	0|0|0	0|0|8.82352941176471	A09_31864504_31864757_R_Ex.ONT.19682.1_1
A07:20716167-20716331	Bra004210.gene	A07:20716331-20716331	A5SS	3	3	-	ONT.14948.1	2.94	2.52070e-01	5.05741e-01	73.8636363636364|68.2634730538922|69.0721649484536	75.8389261744966|72.8571428571428|71.3114754098361	A07_20716167_20716331_S_ONT.14948.1_1
A06:20309525-20310050	Bra037486.gene	A06:20309691-20309884	IR	3	2	-	Ex.ONT.11785.1	2.94	2.72228e-01	5.92664e-01	0|0|0	na|0|5.88235294117647	A06_20309691_20309884_R_Ex.ONT.11785.1_1
A06:20309336-20309690	Bra037486.gene	A06:20309407-20309524	IR	3	2	-	Ex.ONT.11785.1	2.94	2.72228e-01	5.92664e-01	0|0|0	na|0|5.88235294117647	A06_20309407_20309524_R_Ex.ONT.11785.1_1
A06:20309037-20310050	Bra037486.gene	A06:20309252-20309884	IR	3	2	-	Ex.Bra037486	2.94	2.72228e-01	5.92664e-01	0|0|0	na|0|5.88235294117647	A06_20309252_20309884_R_Ex.Bra037486_1
A06:20309037-20309406	Bra037486.gene	A06:20309252-20309335	IR	3	2	-	Ex.ONT.11785.1	2.94	2.72228e-01	5.92664e-01	0|0|0	na|0|5.88235294117647	A06_20309252_20309335_R_Ex.ONT.11785.1_1
A06:20308485-20309251	Bra037486.gene	A06:20308635-20309036	IR	3	2	-	Ex.ONT.11785.1	2.94	2.72228e-01	5.92664e-01	0|0|0	na|0|5.88235294117647	A06_20308635_20309036_R_Ex.ONT.11785.1_1
A06:20308146-20309251	Bra037486.gene	A06:20308402-20309036	IR	3	2	-	Ex.Bra037486	2.94	2.72228e-01	5.92664e-01	0|0|0	na|0|5.88235294117647	A06_20308402_20309036_R_Ex.Bra037486_1
A03:8461936-8462304	Bra023060.gene	A03:8462041-8462121	IR	3	3	-	Ex.Bra023060	2.94	3.55256e-01	5.39231e-01	0|0|4.76190476190476	0|5.88235294117647|7.69230769230769	A03_8462041_8462121_R_Ex.Bra023060_1
A02:292129-292447	Bra028871.gene	A02:292224-292414	IR	3	2	-	Ex.Bra028871	2.94	2.72228e-01	3.34443e-01	0|0|0	0|5.88235294117647|na	A02_292224_292414_R_Ex.Bra028871_1
A09:37265314-37265411	Bra031627.gene	A09:37265314-37265317	A5SS	3	3	-	Ex.ONT.18412.2	2.93	2.70190e-01	1.00000e+00	4.6875|9.58904109589041|4.54545454545455	12.3595505617978|7.94701986754967|7.31707317073171	A09_37265314_37265411_S_Ex.ONT.18412.2_1
A07:5659898-5660463	Bra015108.gene	A07:5660099-5660319	IR	3	3	-	Ex.ONT.14324.1	2.92	2.83141e-01	9.12219e-01	0|3.44827586206897|0	0|5.55555555555556|6.66666666666667	A07_5660099_5660319_R_Ex.ONT.14324.1_1
A03:6035094-6035177	Bra029043.gene	A03:6035094-6035097	A5SS	2	3	-	Ex.Bra029043	2.92	2.19615e-02	3.28193e-02	0|na|0	2.45398773006135|3.94736842105263|2.35294117647059	A03_6035094_6035177_S_Ex.Bra029043_1
A03:5765865-5766098	Bra028992.gene	A03:5766091-5766098	A5SS	3	3	-	Ex.ONT.6118.2	2.92	5.02043e-01	7.49521e-01	25.8064516129032|13.1578947368421|19.047619047619	25|22.1238938053097|19.6581196581197	A03_5765865_5766098_S_Ex.ONT.6118.2_1
A03:20154137-20154213	Bra013160.gene	A03:20154212-20154213	A5SS	3	3	-	Ex.Bra013160	2.92	2.58045e-01	3.52883e-01	83.4437086092715|81.25|87.0689655172414	89.0909090909091|87.2093023255814|84.2105263157895	A03_20154137_20154213_S_Ex.Bra013160_1
A02:17046720-17046796	Bra033186.gene	A02:17046720-17046722	A5SS	3	3	-	Ex.Bra033186	2.92	1.92287e-01	2.25632e-01	89.1304347826087|89.3203883495146|91.7647058823529	92.0634920634921|90.6976744186046|96.2264150943396	A02_17046720_17046796_S_Ex.Bra033186_1
A09:29981814-29982495	ONT.18020	A09:29981961-29982019	SES	3	3	-	ONT.18020.2	2.91	6.58757e-01	1.00000e+00	73.5294117647059|71.8446601941748|81.1111111111111	89.1891891891892|72.5806451612903|73.4375	A09_29981814_29982495_W_ONT.18020.2_1
A09:12350545-12350673	Bra017596.gene	A09:12350653-12350673	TSS|A3SS	3	3	-	TSS.Bra017596	2.91	1.24342e-01	5.96750e-01	96.2616822429907|100|95	100|100|100	A09_12350545_12350673_S_TSS.Bra017596_1
A09:11184096-11184456	Bra027489.gene	A09:11184096-11184104	A3SS	3	3	-	ONT.18995.2	2.91	6.24602e-01	1.00000e+00	52.7777777777778|53.8461538461538|37.037037037037	52.3809523809524|50|50	A09_11184096_11184456_S_ONT.18995.2_1
A06:17232023-17233222	Bra009697.gene	A06:17232245-17233039	IR	3	3	-	Ex.Bra009697	2.91	3.27974e-01	6.96589e-01	2.94117647058824|0|0	0|8.33333333333333|3.33333333333333	A06_17232245_17233039_R_Ex.Bra009697_1
A05:20366961-20367066	Bra027198.gene	A05:20367064-20367066	A3SS	3	3	-	Ex.Bra027198	2.91	5.14049e-01	9.13160e-01	80.2631578947368|75.7281553398058|87.1428571428571	85.9649122807018|86.6666666666667|79.2452830188679	A05_20366961_20367066_S_Ex.Bra027198_1
A10:4475083-4475656	Bra028270.gene	A10:4475186-4475657	A5SS	3	3	-	Ex.TSS.Bra028270	2.9	6.65646e-01	1.00000e+00	39.2857142857143|32|38.4615384615385	50|38.4615384615385|30	A10_4475083_4475656_S_Ex.TSS.Bra028270_1
A08:18950111-18951045	Bra016733.gene	A08:18950234-18950312	IR	2	3	-	Ex.ONT.16008.1	2.9	4.95025e-01	1.00000e+00	0|0|na	0|8.69565217391304|0	A08_18950234_18950312_R_Ex.ONT.16008.1_1
A05:10947534-10947605	Bra030395.gene	A05:10947534-10947537	A5SS	3	3	-	ONT.9282.2	2.9	1.02542e-01	1.74397e-01	8.95522388059701|7.40740740740741|6.89655172413793	8.33333333333333|12.5|11.1111111111111	A05_10947534_10947605_S_ONT.9282.2_1
A05:10947531-10947605	Bra030395.gene	A05:10947531-10947537	A5SS	3	3	-	Ex.ONT.9282.2	2.9	1.02542e-01	1.74397e-01	8.95522388059701|7.40740740740741|6.89655172413793	8.33333333333333|12.5|11.1111111111111	A05_10947531_10947605_S_Ex.ONT.9282.2_1
A01:141301-141472	Bra011869.gene	A01:141428-141472	TSS|A5SS	3	3	-	TSS.ONT.1046.15	2.9	3.73901e-01	3.78369e-01	0|0|0	0|0|8.69565217391304	A01_141301_141472_S_TSS.ONT.1046.15_1
A01:141301-141460	Bra011869.gene	A01:141428-141460	TSS|A5SS	3	3	-	TSS.ONT.1046.15	2.9	3.73901e-01	3.78369e-01	0|0|0	0|0|8.69565217391304	A01_141301_141460_S_TSS.ONT.1046.15_1
A01:141301-141457	Bra011869.gene	A01:141428-141457	TSS|A5SS	3	3	-	TSS.ONT.1046.15	2.9	3.73901e-01	3.78369e-01	0|0|0	0|0|8.69565217391304	A01_141301_141457_S_TSS.ONT.1046.15_1
A09:6573967-6577472	Bra027791.gene	A09:6574449-6576370	IR (overlapping region)	3	3	-	Ex.Bra027791	2.89	2.81670e-01	1.00000e+00	0|0|3.44827586206897	5.88235294117647|0|6.25	A09_6574449_6576370_R_Ex.Bra027791_1
A09:26532891-26532991	Bra036058.gene	A09:26532891-26532895	A3SS	3	3	-	Ex.Bra036058	2.89	2.02774e-01	1.00000e+00	93.5897435897436|89.247311827957|88.2882882882883	91.8918918918919|92.7536231884058|95.1612903225807	A09_26532891_26532991_S_Ex.Bra036058_1
A02:390704-390980	Bra028845.gene	A02:390774-390841	IR	3	3	-	ONT.3141.2	2.89	1.46317e-01	1.81268e-01	0|0|0	5.55555555555556|0|3.125	A02_390774_390841_R_ONT.3141.2_1
A01:7202022-7202300	Bra013693.gene	A01:7202104-7202125	SES	3	3	-	Bra013693	2.89	5.28105e-01	5.94104e-01	77.2727272727273|76.6304347826087|81.2865497076023	85.7142857142857|73.4597156398104|84.6808510638298	A01_7202022_7202300_W_Bra013693_1
A05:14599567-14599660	Bra010196.gene	A05:14599658-14599660	A3SS	3	3	-	Bra010196	2.88	7.65828e-01	1.00000e+00	47.2222222222222|50|64	42.8571428571429|68.1818181818182|58.8235294117647	A05_14599567_14599660_S_Bra010196_1
A03:13931841-13933093	Bra000919.gene	A03:13932324-13932925	IR	3	3	-	Ex.Bra000919	2.88	5.17036e-01	6.75719e-01	0|0|3.125	0|0|11.7647058823529	A03_13932324_13932925_R_Ex.Bra000919_1
A06:8695317-8695405	Bra017945.gene	A06:8695317-8695320	A5SS	3	3	-	Ex.Bra017945	2.87	5.35959e-01	1.00000e+00	9.00900900900901|13.0952380952381|15.2777777777778	19.2982456140351|7.69230769230769|18.9873417721519	A06_8695317_8695405_S_Ex.Bra017945_1
A05:18137632-18138123	Bra035826.gene	A05:18138119-18138124	A5SS	3	3	-	Ex.TSS.Bra035826	2.87	5.37532e-01	9.19032e-01	12.3595505617978|20.2127659574468|6.25	17.6470588235294|16.6666666666667|13.1313131313131	A05_18137632_18138123_S_Ex.TSS.Bra035826_1
A03:19024888-19027911	ONT.6838	A03:19024888-19024889	TSS|A3SS	3	2	-	TSS.ONT.6838.19	2.87	6.26541e-01	6.32102e-01	8|13.0434782608696|10.3448275862069	na|6.66666666666667|20	A03_19024888_19027911_S_TSS.ONT.6838.19_1
A03:19024885-19027911	ONT.6838	A03:19024885-19024889	TSS|A3SS	3	2	-	TSS.ONT.6838.19	2.87	6.26541e-01	6.32102e-01	8|13.0434782608696|10.3448275862069	na|6.66666666666667|20	A03_19024885_19027911_S_TSS.ONT.6838.19_1
A03:1532164-1532279	Bra005994.gene	A03:1532164-1532169	A3SS	3	3	-	Ex.TSS.ONT.5828.1	2.87	5.93947e-01	7.80288e-01	75.5555555555556|73.9130434782609|60.8695652173913	71.4285714285714|71.0526315789474|76.4705882352941	A03_1532164_1532279_S_Ex.TSS.ONT.5828.1_1
A01:5893413-5893487	Bra013477.gene	A01:5893484-5893487	A5SS	3	3	-	ONT.1392.3	2.87	4.11127e-01	4.58329e-01	5.55555555555556|0|8.10810810810811	10|8.82352941176471|3.44827586206897	A01_5893413_5893487_S_ONT.1392.3_1
A10:13637226-13638696	Bra009006.gene	A10:13637661-13637736	IR	3	3	-	ONT.20728.2	2.86	2.46301e-01	1.00000e+00	1.94174757281553|0.793650793650794|2.11267605633803	8.62068965517241|2.46913580246914|2.35294117647059	A10_13637661_13637736_R_ONT.20728.2_1
A08:19064980-19065570	Bra016759.gene	A08:19064980-19064982	TSS|A3SS	3	3	-	TSS.ONT.16847.2	2.86	2.36745e-01	9.36286e-01	1.85185185185185|4.6875|5.08474576271187	7.89473684210526|3.2258064516129|9.09090909090909	A08_19064980_19065570_S_TSS.ONT.16847.2_1
A03:10402073-10404397	Bra000292.gene	A03:10402173-10402481	IR	3	3	-	Ex.ONT.4718.1	2.86	4.16060e-02	5.32685e-02	3.2258064516129|1.72413793103448|0	4.76190476190476|4.76190476190476|4	A03_10402173_10402481_R_Ex.ONT.4718.1_1
A01:13479116-13479241	Bra033802.gene	A01:13479116-13479125	A5SS	3	3	-	Ex.Bra033802	2.86	5.99678e-02	6.16521e-02	4.44964871194379|3.43511450381679|5.23560209424084	5.4421768707483|8.7719298245614|7.5	A01_13479116_13479241_S_Ex.Bra033802_2
A10:14251988-14256932	ONT.21534	A10:14256922-14256932	A5SS	3	3	-	ONT.21534.1	2.84	2.35443e-01	1.00000e+00	0|0|2.38095238095238	0|4.65116279069767|6.25	A10_14251988_14256932_S_ONT.21534.1_1
A07:18200072-18200152	Bra003757.gene	A07:18200147-18200152	A3SS	3	3	-	ONT.13780.1	2.84	5.66135e-01	1.00000e+00	25|22.5806451612903|12.5	20|27.7777777777778|20.8333333333333	A07_18200072_18200152_S_ONT.13780.1_1
A05:21728135-21728213	Bra034690.gene	A05:21728208-21728213	A5SS	3	3	-	ONT.10632.3	2.84	7.56356e-02	1.36255e-01	3.03030303030303|3.03030303030303|0	3.7037037037037|5.88235294117647|5	A05_21728135_21728213_S_ONT.10632.3_1
A08:8445705-8446049	Bra038939.gene	A08:8445705-8445812	A3SS	3	3	-	Ex.ONT.16349.1	2.83	6.71690e-01	1.00000e+00	19.2307692307692|20|21.6216216216216	11.1111111111111|31.5789473684211|26.6666666666667	A08_8445705_8446049_S_Ex.ONT.16349.1_1
A08:8445696-8446049	Bra038939.gene	A08:8445696-8445812	A3SS	3	3	-	Ex.ONT.16349.2	2.83	6.71690e-01	1.00000e+00	19.2307692307692|20|21.6216216216216	11.1111111111111|31.5789473684211|26.6666666666667	A08_8445696_8446049_S_Ex.ONT.16349.2_1
A04:8185428-8185525	Bra025565.gene	A04:8185428-8185431	A5SS	3	3	-	Ex.TSS.Bra025565	2.83	6.57848e-01	1.00000e+00	16|30.952380952381|32.5	25|28.5714285714286|34.375	A04_8185428_8185525_S_Ex.TSS.Bra025565_1
A03:20153772-20153848	Bra013160.gene	A03:20153848-20153849	A5SS	3	3	-	Ex.ONT.6886.2	2.83	1.25391e-01	1.71484e-01	3.57142857142857|5.19480519480519|3.59281437125748	4.70588235294118|9.4017094017094|6.73076923076923	A03_20153772_20153848_S_Ex.ONT.6886.2_1
A02:390469-390980	Bra028845.gene	A02:390636-390703	IR	3	3	-	Ex.ONT.3141.2	2.83	1.52326e-01	1.88704e-01	0|0|0	5.55555555555556|0|2.94117647058824	A02_390636_390703_R_Ex.ONT.3141.2_1
A07:25498447-25498837	Bra035109.gene	A07:25498793-25498816	IR	3	3	-	Ex.Bra035109	2.82	1.21403e-01	3.83599e-01	0|1.61290322580645|0	2.27272727272727|1.78571428571429|6	A07_25498793_25498816_R_Ex.Bra035109_1
A05:7826604-7826719	Bra018372.gene	A05:7826712-7826719	A5SS	3	3	-	Ex.ONT.10223.1	2.82	8.41221e-02	1.68935e-01	92.156862745098|94.2982456140351|90.1140684410646	94.5454545454545|95.0980392156863|95.3846153846154	A05_7826604_7826719_S_Ex.ONT.10223.1_1
A01:18219184-18219261	Bra028346.gene	A01:18219184-18219186	A5SS	3	3	-	Bra028346	2.82	4.96705e-01	5.20190e-01	93.1034482758621|80.6451612903226|89.1891891891892	88.8888888888889|91.8918918918919|90.625	A01_18219184_18219261_S_Bra028346_1
A09:20108861-20109070	Bra023271.gene	A09:20108861-20108937	A3SS	3	3	-	ONT.19206.1	2.81	5.19381e-02	2.77818e-01	0|0|0	1.17647058823529|4.69798657718121|2.54777070063694	A09_20108861_20109070_S_ONT.19206.1_1
A09:20108718-20109070	Bra023271.gene	A09:20108718-20108937	A3SS	3	3	-	ONT.19206.3	2.81	5.19381e-02	2.77818e-01	0|0|0	1.17647058823529|4.69798657718121|2.54777070063694	A09_20108718_20109070_S_ONT.19206.3_1
A08:15253452-15253668	Bra010696.gene	A08:15253452-15253454	A3SS	3	3	-	Bra010696	2.81	1.78820e-01	6.40449e-01	86.8347338935574|90.7692307692308|88.8544891640867	93.9393939393939|91.5343915343915|89.4285714285714	A08_15253452_15253668_S_Bra010696_1
A08:10652665-10652871	Bra020886.gene	A08:10652665-10652669	A3SS	3	3	-	Ex.TSS.ONT.16408.1	2.81	5.11334e-01	1.00000e+00	9.52380952380952|17.4603174603175|14.5161290322581	21.6666666666667|10.8695652173913|17.3913043478261	A08_10652665_10652871_S_Ex.TSS.ONT.16408.1_1
A03:10400937-10402172	Bra000292.gene	A03:10401728-10402119	IR	3	3	-	Ex.Bra000292	2.81	4.78847e-01	6.12921e-01	12.1212121212121|7.14285714285714|0	10|10|7.69230769230769	A03_10401728_10402119_R_Ex.Bra000292_1
A09:36950223-36950315	Bra031698.gene	A09:36950223-36950227	TSS|A3SS	3	3	-	TSS.ONT.19954.2	2.8	7.09028e-01	1.00000e+00	22.7272727272727|25|20	31.0344827586207|33.3333333333333|11.7647058823529	A09_36950223_36950315_S_TSS.ONT.19954.2_1
A09:20298691-20298781	Bra023250.gene	A09:20298777-20298781	A5SS	3	3	-	ONT.19214.8	2.8	6.80126e-01	1.00000e+00	11.7021276595745|16.9491525423729|9.43396226415094	8.69565217391304|27.2727272727273|10.5263157894737	A09_20298691_20298781_S_ONT.19214.8_1
A06:24973607-24973831	Bra033605.gene	A06:24973607-24973686	TSS|A3SS	3	3	-	TSS.ONT.13135.3	2.8	3.07139e-02	7.14334e-02	3.44827586206897|2|1.88679245283019	4.31654676258993|4.81481481481481|6.59340659340659	A06_24973607_24973831_S_TSS.ONT.13135.3_1
A04:16357308-16360035	Bra017160.gene	A04:16357687-16359815	IR	3	3	-	Ex.ONT.8640.1	2.8	1.18871e-01	1.90130e-01	0|0|0	3.84615384615385|0|4.54545454545455	A04_16357687_16359815_R_Ex.ONT.8640.1_1
A03:25252418-25252847	Bra019286.gene	A03:25252721-25252741	SES	3	3	-	ONT.5477.2	2.8	5.66206e-01	7.96579e-01	82.9268292682927|83.3333333333333|86.0759493670886	78.4313725490196|93.0232558139535|89.2857142857143	A03_25252418_25252847_W_ONT.5477.2_1
A09:31990413-31990576	Bra007706.gene	A09:31990413-31990487	A3SS	3	3	-	Ex.TSS.ONT.19694.2	2.79	3.54433e-01	1.00000e+00	10.3092783505155|9.70873786407767|15.5555555555556	13.5135135135135|18.3908045977011|12.0481927710843	A09_31990413_31990576_S_Ex.TSS.ONT.19694.2_2
A09:5916125-5918558	Bra036708.gene	A09:5916267-5918268	IR	3	3	-	Ex.Bra036708	2.78	1.24170e-01	1.00000e+00	0|0|0	4.76190476190476|0|3.57142857142857	A09_5916267_5918268_R_Ex.Bra036708_1
A08:16355668-16355752	Bra010924.gene	A08:16355668-16355670	A3SS	3	3	-	Bra010924	2.78	7.57770e-01	1.00000e+00	54.9019607843137|57.5|65.5737704918033	48.1481481481481|63.1578947368421|75	A08_16355668_16355752_S_Bra010924_1
A08:15530186-15531028	Bra010766.gene	A08:15530850-15530957	IR	3	3	-	Ex.Bra010766	2.78	3.73901e-01	1.00000e+00	0|0|0	8.33333333333333|0|0	A08_15530850_15530957_R_Ex.Bra010766_1
A08:14136980-14137661	Bra010510.gene	A08:14137097-14137278	IR	3	2	-	Ex.Bra010510	2.78	2.72228e-01	9.01031e-01	0|0|0	na|0|5.55555555555556	A08_14137097_14137278_R_Ex.Bra010510_1
A08:14136980-14137332	Bra010510.gene	A08:14137139-14137278	IR	3	2	-	Ex.ONT.15722.1	2.78	2.72228e-01	9.01031e-01	0|0|0	na|0|5.55555555555556	A08_14137139_14137278_R_Ex.ONT.15722.1_1
A08:13111237-13111481	Bra010326.gene	A08:13111466-13111482	A3SS	3	3	-	Ex.TSS.ONT.15669.2	2.78	3.97327e-01	1.00000e+00	88.3720930232558|93.5483870967742|86.3636363636364	91.1764705882353|89.3617021276596|96.078431372549	A08_13111237_13111481_S_Ex.TSS.ONT.15669.2_1
A07:7836291-7836979	Bra014882.gene	A07:7836321-7836837	IR	3	3	-	Ex.Bra014882	2.78	3.73901e-01	1.00000e+00	0|0|0	8.33333333333333|0|0	A07_7836321_7836837_R_Ex.Bra014882_1
A07:7835981-7836320	Bra014882.gene	A07:7836052-7836290	IR	3	3	-	Ex.Bra014882	2.78	3.73901e-01	1.00000e+00	0|0|0	8.33333333333333|0|0	A07_7836052_7836290_R_Ex.Bra014882_1
A06:11134867-11135425	Bra038283.gene	A06:11135119-11135306	IR	3	3	-	Ex.ONT.12550.1	2.78	5.89832e-01	1.00000e+00	0|5|0	0|0|13.3333333333333	A06_11135119_11135306_R_Ex.ONT.12550.1_1
A06:11134867-11135411	Bra038283.gene	A06:11135119-11135276	IR	3	3	-	Ex.Bra038283	2.78	5.89832e-01	1.00000e+00	0|5|0	0|0|13.3333333333333	A06_11135119_11135276_R_Ex.Bra038283_1
A03:4885970-4886505	Bra006747.gene	A03:4886041-4886284	IR	3	2	-	Ex.Bra006747	2.78	2.72228e-01	4.02687e-01	0|0|0	5.55555555555556|0|na	A03_4886041_4886284_R_Ex.Bra006747_1
A03:4885802-4886040	Bra006747.gene	A03:4885895-4885969	IR	3	2	-	Ex.Bra006747	2.78	2.72228e-01	4.02687e-01	0|0|0	5.55555555555556|0|na	A03_4885895_4885969_R_Ex.Bra006747_1
A03:4885802-4886040	Bra006747.gene	A03:4885895-4885966	IR	3	2	-	Ex.ONT.4438.2	2.78	2.72228e-01	4.02687e-01	0|0|0	5.55555555555556|0|na	A03_4885895_4885966_R_Ex.ONT.4438.2_1
A03:14220711-14222201	Bra000973.gene	A03:14221993-14222109	IR	3	3	-	Ex.Bra000973	2.78	3.73901e-01	3.78369e-01	0|0|0	0|8.33333333333333|0	A03_14221993_14222109_R_Ex.Bra000973_1
A03:12143870-12144098	Bra000625.gene	A03:12143912-12143987	IR	3	3	-	Ex.ONT.4830.1	2.78	3.73901e-01	4.82066e-01	0|0|0	8.33333333333333|0|0	A03_12143912_12143987_R_Ex.ONT.4830.1_1
A03:12143870-12144098	Bra000625.gene	A03:12143906-12143987	IR	3	3	-	Ex.Bra000625	2.78	3.73901e-01	4.82066e-01	0|0|0	8.33333333333333|0|0	A03_12143906_12143987_R_Ex.Bra000625_1
A02:3937827-3940074	Bra020082.gene	A02:3939093-3939992	IR	3	3	-	Ex.Bra020082	2.78	5.61712e-01	6.96823e-01	0|7.14285714285714|5	13.3333333333333|0|7.14285714285714	A02_3939093_3939992_R_Ex.Bra020082_1
A02:10942939-10943516	Bra007930.gene	A02:10943262-10943333	IR	3	3	-	Ex.Bra007930	2.78	4.28445e-01	4.92747e-01	5.88235294117647|0|0	5.88235294117647|8.33333333333333|0	A02_10943262_10943333_R_Ex.Bra007930_1
A01:20451930-20452297	Bra038252.gene	A01:20452000-20452079	IR	3	3	-	Ex.ONT.770.2	2.78	3.73901e-01	3.94079e-01	0|0|0	8.33333333333333|0|0	A01_20452000_20452079_R_Ex.ONT.770.2_1
A01:20451930-20452297	Bra038252.gene	A01:20451996-20452079	IR	3	3	-	Ex.Bra038252	2.78	3.73901e-01	3.94079e-01	0|0|0	8.33333333333333|0|0	A01_20451996_20452079_R_Ex.Bra038252_1
A01:20451624-20451995	Bra038252.gene	A01:20451720-20451929	IR	3	3	-	Ex.Bra038252	2.78	3.73901e-01	3.94079e-01	0|0|0	8.33333333333333|0|0	A01_20451720_20451929_R_Ex.Bra038252_1
A01:141293-141532	Bra011869.gene	A01:141532-141532	TSS|A5SS	3	3	-	TSS.ONT.1046.38	2.78	3.73901e-01	3.78369e-01	0|0|0	0|0|8.33333333333333	A01_141293_141532_S_TSS.ONT.1046.38_1
A10:13908552-13908636	Bra009065.gene	A10:13908633-13908636	A5SS	3	3	-	ONT.21498.2	2.77	5.57988e-01	1.00000e+00	4.76190476190476|5.55555555555556|0	5|13.6363636363636|0	A10_13908552_13908636_S_ONT.21498.2_1
A08:7613119-7613206	Bra036731.gene	A08:7613203-7613206	A3SS	3	2	-	Ex.Bra036731	2.77	8.71274e-01	1.00000e+00	65.2173913043478|55.5555555555556|54.1666666666667	40.9090909090909|na|81.25	A08_7613119_7613206_S_Ex.Bra036731_1
A07:9054863-9055745	Bra030067.gene	A07:9055096-9055717	IR	3	3	-	Ex.Bra030067	2.77	3.26283e-01	1.00000e+00	0|0|3.84615384615385	5|0|7.14285714285714	A07_9055096_9055717_R_Ex.Bra030067_1
A06:1513400-1513778	Bra018872.gene	A06:1513497-1513565	IR	3	3	-	Ex.Bra018872	2.77	3.10660e-01	6.47555e-01	0.819672131147541|0|2.56410256410256	0|3.84615384615385|7.84313725490196	A06_1513497_1513565_R_Ex.Bra018872_1
A06:1034294-1034363	Bra018954.gene	A06:1034360-1034363	A3SS	3	3	-	Ex.TSS.Bra018954	2.77	4.32186e-01	8.77647e-01	93.9271255060729|91.1392405063291|88.9908256880734	95.4545454545455|98.2456140350877|88.6792452830189	A06_1034294_1034363_S_Ex.TSS.Bra018954_1
A05:8328981-8329067	Bra018463.gene	A05:8329065-8329068	A5SS	3	3	-	Ex.ONT.10246.1	2.77	1.42348e-01	2.87268e-01	0|0.561797752808989|0	3.92156862745098|0|4.93827160493827	A05_8328981_8329067_S_Ex.ONT.10246.1_1
A05:5715222-5715320	Bra005475.gene	A05:5715222-5715235	TSS|A3SS	3	3	-	TSS.ONT.10154.1	2.77	3.45482e-01	6.60387e-01	24.1071428571429|30.3030303030303|30.9090909090909	32.7586206896552|28.3950617283951|32.4675324675325	A05_5715222_5715320_S_TSS.ONT.10154.1_1
A03:28656771-28657256	Bra023953.gene	A03:28656771-28656777	TSS|A5SS	3	3	-	TSS.ONT.5644.2	2.77	6.59116e-01	9.40672e-01	10.9375|12.280701754386|13.953488372093	13.8888888888889|25.7142857142857|5.88235294117647	A03_28656771_28657256_S_TSS.ONT.5644.2_1
A05:1505694-1505786	Bra004718.gene	A05:1505694-1505697	A5SS	3	3	-	Ex.Bra004718	2.76	5.86426e-01	1.00000e+00	12.987012987013|11.9402985074627|17.1428571428571	8.7719298245614|17.6470588235294|23.943661971831	A05_1505694_1505786_S_Ex.Bra004718_1
A01:9729934-9730110	ONT.1570	A01:9730107-9730111	A5SS	3	3	-	Ex.ONT.1570.1	2.76	4.21024e-01	4.81011e-01	6.25|16.6666666666667|9.43396226415094	13.5135135135135|13.3333333333333|13.7931034482759	A01_9729934_9730110_S_Ex.ONT.1570.1_1
A09:1902947-1903181	Bra036218.gene	A09:1902947-1902969	TSS|A3SS	3	3	-	TSS.ONT.18616.2	2.75	4.89676e-01	1.00000e+00	23.4042553191489|19.3548387096774|15.3846153846154	16.6666666666667|24|25.7142857142857	A09_1902947_1903181_S_TSS.ONT.18616.2_1
A05:25205285-25206120	Bra039126.gene	A05:25205551-25206072	IR	3	3	-	ONT.10882.7	2.75	1.05521e-01	1.98857e-01	7.05882352941176|8.13953488372093|9.61538461538462	9.67741935483871|13.1868131868132|10.2040816326531	A05_25205551_25206072_R_ONT.10882.7_1
A05:25205285-25206120	Bra039126.gene	A05:25205548-25206072	IR	3	3	-	ONT.10882.7	2.75	1.05521e-01	1.98857e-01	7.05882352941176|8.13953488372093|9.61538461538462	9.67741935483871|13.1868131868132|10.2040816326531	A05_25205548_25206072_R_ONT.10882.7_1
A09:4391073-4391174	Bra037824.gene	A09:4391169-4391174	A3SS	3	3	-	Ex.TSS.Bra037824	2.74	4.51973e-01	1.00000e+00	88.5057471264368|92.5531914893617|90.4761904761905	87.0967741935484|96.3636363636364|96.2962962962963	A09_4391073_4391174_S_Ex.TSS.Bra037824_1
A05:613098-613805	Bra004523.gene	A05:613323-613644	SES	3	3	-	ONT.8832.2	2.74	1.59672e-01	3.06522e-01	1.76056338028169|2.39234449760766|4.97237569060773	6.76328502415459|3.30188679245283|7.28744939271255	A05_613098_613805_W_ONT.8832.2_1
A05:5937286-5937777	Bra005516.gene	A05:5937507-5937569	SES	3	3	-	ONT.10163.2	2.74	8.27685e-01	1.00000e+00	66.6666666666667|87.5|81.1594202898551	62.5|84|97.0588235294118	A05_5937286_5937777_W_ONT.10163.2_1
Scaffold000185:12649-12719	Bra039999.gene	Scaffold000185:12716-12720	A5SS	3	3	-	Ex.TSS.Bra039999	2.73	1.99951e-01	1.00000e+00	23.7864077669903|21.7616580310881|24.2774566473988	27.8571428571429|22.8110599078341|27.3333333333333	Scaffold000185_12649_12719_S_Ex.TSS.Bra039999_1
A06:5621788-5621862	Bra026136.gene	A06:5621861-5621862	A5SS	3	3	-	Ex.TSS.ONT.12328.1	2.73	1.56414e-01	3.80979e-01	10.126582278481|6.06060606060606|6.12244897959184	10.8108108108108|8.57142857142857|11.1111111111111	A06_5621788_5621862_S_Ex.TSS.ONT.12328.1_1
A06:5621788-5621861	Bra026136.gene	A06:5621861-5621861	TSS|A5SS	3	3	-	TSS.ONT.12328.1	2.73	1.56414e-01	3.81194e-01	10.126582278481|6.06060606060606|6.12244897959184	10.8108108108108|8.57142857142857|11.1111111111111	A06_5621788_5621861_S_TSS.ONT.12328.1_1
A06:5522395-5523247	Bra026163.gene	A06:5522759-5522826	IR	2	2	-	Ex.ONT.11198.2	2.73	4.74672e-01	1.00000e+00	na|4.54545454545455|0	na|2.85714285714286|7.14285714285714	A06_5522759_5522826_R_Ex.ONT.11198.2_1
A06:5522395-5523174	Bra026163.gene	A06:5522757-5522826	IR	2	2	-	Ex.Bra026163	2.73	4.74672e-01	1.00000e+00	na|4.54545454545455|0	na|2.85714285714286|7.14285714285714	A06_5522757_5522826_R_Ex.Bra026163_1
A06:5522024-5522756	Bra026163.gene	A06:5522322-5522394	IR	2	2	-	Ex.Bra026163	2.73	4.74672e-01	1.00000e+00	na|4.54545454545455|0	na|2.85714285714286|7.14285714285714	A06_5522322_5522394_R_Ex.Bra026163_1
A06:5521836-5522321	Bra026163.gene	A06:5521926-5522023	IR	2	2	-	ONT.11198.1	2.73	4.74672e-01	1.00000e+00	na|4.54545454545455|0	na|2.85714285714286|7.14285714285714	A06_5521926_5522023_R_ONT.11198.1_1
A02:21755767-21756955	Bra032951.gene	A02:21755767-21755773	A5SS	3	3	-	Ex.ONT.2924.1	2.73	1.84164e-01	2.20056e-01	75.6944444444444|70.7317073170732|72.3076923076923	76.8558951965066|76.1061946902655|73.9583333333333	A02_21755767_21756955_S_Ex.ONT.2924.1_1
A09:33794355-33795765	Bra031196.gene	A09:33795038-33795535	IR	3	3	-	Ex.ONT.19779.2	2.72	2.05106e-01	1.00000e+00	0|0|0	0|6.12244897959184|2.04081632653061	A09_33795038_33795535_R_Ex.ONT.19779.2_1
A09:33794355-33795742	Bra031196.gene	A09:33795026-33795535	IR	3	3	-	Ex.ONT.19779.1	2.72	2.05106e-01	1.00000e+00	0|0|0	0|6.12244897959184|2.04081632653061	A09_33795026_33795535_R_Ex.ONT.19779.1_1
A09:19701955-19702062	Bra027989.gene	A09:19701955-19702001	TSS|A3SS	3	3	-	TSS.Bra027989	2.72	6.88675e-01	1.00000e+00	75|80|87.5	76.9230769230769|93.75|80	A09_19701955_19702062_S_TSS.Bra027989_1
A02:26898597-26898693	Bra031808.gene	A02:26898680-26898693	A5SS	3	3	-	Bra031808	2.72	4.66771e-01	5.72306e-01	68.0851063829787|75|68.75	70.1492537313433|71.4285714285714|78.4090909090909	A02_26898597_26898693_S_Bra031808_1
A10:8914908-8915582	Bra002565.gene	A10:8915238-8915305	IR	3	3	-	Ex.Bra002565	2.71	1.21813e-01	1.00000e+00	0|0|0	0|3.57142857142857|4.54545454545455	A10_8915238_8915305_R_Ex.Bra002565_1
A09:34025867-34025961	Bra031152.gene	A09:34025867-34025869	A3SS	3	3	-	Ex.Bra031152	2.71	6.39379e-01	1.00000e+00	2.4390243902439|13.5593220338983|5.35714285714286	12.7659574468085|15.1515151515152|1.5625	A09_34025867_34025961_S_Ex.Bra031152_1
A09:3254289-3254686	Bra026495.gene	A09:3254683-3254686	A5SS	3	3	-	ONT.18682.2	2.71	5.72607e-01	1.00000e+00	31.5789473684211|26.9230769230769|18.1818181818182	24.5283018867925|31.5068493150685|28.7878787878788	A09_3254289_3254686_S_ONT.18682.2_1
A10:737227-737790	Bra015531.gene	A10:737227-737230	A5SS	3	3	-	Ex.Bra015531	2.7	6.99613e-01	1.00000e+00	19.4444444444444|23.4375|10.2564102564103	10|25.3731343283582|25.8620689655172	A10_737227_737790_S_Ex.Bra015531_1
A10:10673475-10673557	Bra002263.gene	A10:10673475-10673478	A5SS	3	3	-	Ex.Bra002263	2.7	3.79866e-01	1.00000e+00	19.5652173913043|15.625|21.7391304347826	20|25.8064516129032|19.2307692307692	A10_10673475_10673557_S_Ex.Bra002263_1
A10:9908024-9908986	Bra002397.gene	A10:9908522-9908904	IR	3	3	-	Ex.ONT.21246.3	2.69	2.53174e-01	1.00000e+00	0|1.81818181818182|0	0|6.66666666666667|3.2258064516129	A10_9908522_9908904_R_Ex.ONT.21246.3_1
A10:9907887-9908986	Bra002397.gene	A10:9908439-9908904	IR	3	3	-	Ex.ONT.21246.2	2.69	2.53174e-01	1.00000e+00	0|1.81818181818182|0	0|6.66666666666667|3.2258064516129	A10_9908439_9908904_R_Ex.ONT.21246.2_1
A07:23907430-23908393	Bra015833.gene	A07:23907747-23907930	SES	3	3	-	ONT.15148.2	2.69	5.10937e-01	1.00000e+00	83.8427947598253|75.1173708920188|81.3765182186235	82.6589595375723|87.5|78.2383419689119	A07_23907430_23908393_W_ONT.15148.2_1
A06:8863364-8863881	Bra017966.gene	A06:8863505-8863756	IR	3	3	-	Ex.Bra017966	2.69	6.03502e-01	1.00000e+00	5.26315789473684|0|0	0|13.3333333333333|0	A06_8863505_8863756_R_Ex.Bra017966_1
A06:8863364-8863671	Bra017966.gene	A06:8863505-8863629	IR	3	3	-	Ex.ONT.11383.1	2.69	6.03502e-01	1.00000e+00	5.26315789473684|0|0	0|13.3333333333333|0	A06_8863505_8863629_R_Ex.ONT.11383.1_1
A10:14853642-14854500	Bra009203.gene	A10:14853732-14853926	IR	3	3	-	Ex.ONT.20815.2	2.68	1.77387e-06	3.19913e-05	0|0|0	2.7027027027027|2.56410256410256|2.77777777777778	A10_14853732_14853926_R_Ex.ONT.20815.2_1
A01:22155689-22157297	Bra021259.gene	A01:22156836-22157047	IR	2	3	-	Ex.ONT.1904.1	2.68	6.93776e-01	7.36399e-01	0|8.33333333333333|na	0|14.2857142857143|6.25	A01_22156836_22157047_R_Ex.ONT.1904.1_1
A06:15624256-15624618	Bra024329.gene	A06:15624308-15624526	IR	3	3	-	Ex.Bra024329	2.67	3.73901e-01	7.84744e-01	0|0|0	0|8|0	A06_15624308_15624526_R_Ex.Bra024329_1
A02:691564-693961	Bra028784.gene	A02:693736-693838	IR	3	3	-	Ex.ONT.3154.2	2.67	2.22359e-01	2.79469e-01	4.34782608695652|5|4.8780487804878	8.95522388059701|3.75|9.52380952380952	A02_693736_693838_R_Ex.ONT.3154.2_1
A09:38498858-38499396	Bra032587.gene	A09:38499224-38499327	IR	3	3	-	Ex.Bra032587	2.66	1.88012e-01	1.00000e+00	0|0|0	0|5.76923076923077|2.22222222222222	A09_38499224_38499327_R_Ex.Bra032587_1
A09:38498786-38499396	Bra032587.gene	A09:38499213-38499318	IR	3	3	-	Ex.ONT.20040.1	2.66	1.88012e-01	1.00000e+00	0|0|0	0|5.76923076923077|2.22222222222222	A09_38499213_38499318_R_Ex.ONT.20040.1_1
A09:38498682-38499396	Bra032587.gene	A09:38499213-38499316	IR	3	3	-	Ex.ONT.20040.2	2.66	1.88012e-01	1.00000e+00	0|0|0	0|5.76923076923077|2.22222222222222	A09_38499213_38499316_R_Ex.ONT.20040.2_1
A05:8277749-8277830	Bra018449.gene	A05:8277822-8277830	A5SS	3	3	-	ONT.10243.1	2.66	7.09497e-01	1.00000e+00	78.9473684210526|82.1428571428571|69.2307692307692	71.4285714285714|77.1428571428572|89.7435897435898	A05_8277749_8277830_S_ONT.10243.1_1
A10:6738908-6739390	Bra002931.gene	A10:6738908-6738950	A5SS	3	3	-	Bra002931	2.65	5.68740e-01	1.00000e+00	82.2222222222222|90.2439024390244|90.3225806451613	96.551724137931|88.8888888888889|85.2941176470588	A10_6738908_6739390_S_Bra002931_1
A09:10183654-10183765	Bra027909.gene	A09:10183654-10183664	TSS|A3SS	3	3	-	TSS.ONT.18949.2	2.65	8.29540e-01	1.00000e+00	18.5185185185185|11.1111111111111|45.4545454545455	18.75|28.5714285714286|35.7142857142857	A09_10183654_10183765_S_TSS.ONT.18949.2_1
A07:7029077-7029480	Bra014965.gene	A07:7029077-7029090	A3SS	3	3	-	Ex.TSS.ONT.14360.5	2.65	1.29397e-02	4.28776e-02	2.47933884297521|2.09205020920502|2.73972602739726	3.90625|5.66801619433198|5.69620253164557	A07_7029077_7029480_S_Ex.TSS.ONT.14360.5_1
A07:12682554-12682644	Bra012038.gene	A07:12682642-12682644	A5SS	3	3	-	Ex.Bra012038	2.65	7.35262e-01	1.00000e+00	92.156862745098|72.3404255319149|95.2380952380952	87.8787878787879|92|87.8048780487805	A07_12682554_12682644_S_Ex.Bra012038_1
A03:11977959-11978050	Bra000594.gene	A03:11978043-11978050	A5SS	3	3	-	Ex.Bra000594	2.65	2.76517e-01	3.57132e-01	93.9226519337017|96.3414634146341|90.0763358778626	95.8904109589041|98|94.392523364486	A03_11977959_11978050_S_Ex.Bra000594_1
A06:8863630-8863881	Bra017966.gene	A06:8863672-8863756	IR	3	3	-	Ex.ONT.11383.1	2.64	6.10940e-01	1.00000e+00	5.40540540540541|0|0	0|13.3333333333333|0	A06_8863672_8863756_R_Ex.ONT.11383.1_1
A04:17834811-17836096	Bra016892.gene	A04:17835038-17835490	IR	3	2	-	Ex.ONT.7987.2	2.64	6.09564e-01	9.84081e-01	23.5294117647059|20|30	30.7692307692308|na|23.5294117647059	A04_17835038_17835490_R_Ex.ONT.7987.2_1
A10:879905-880027	Bra015505.gene	A10:879905-879943	A5SS	3	3	-	Ex.TSS.ONT.20094.2	2.63	5.86413e-01	1.00000e+00	68.4210526315789|68.0851063829787|62.5	71.4285714285714|61.1111111111111|74.3589743589744	A10_879905_880027_S_Ex.TSS.ONT.20094.2_1
A10:13768566-13769240	Bra009033.gene	A10:13768669-13769154	IR	3	2	-	Ex.Bra009033	2.63	2.72228e-01	1.00000e+00	0|0|0	0|5.26315789473684|na	A10_13768669_13769154_R_Ex.Bra009033_1
A10:13055832-13056074	Bra008878.gene	A10:13056045-13056074	A3SS	3	3	-	Ex.TSS.ONT.20681.2	2.63	4.75315e-01	1.00000e+00	55.5555555555556|50|45.4545454545455	50|53.3333333333333|55.5555555555556	A10_13055832_13056074_S_Ex.TSS.ONT.20681.2_1
A09:32847185-32847503	Bra039238.gene	A09:32847260-32847392	SES	3	2	-	ONT.19741.3	2.63	6.85218e-01	1.00000e+00	30|22.7272727272727|14.2857142857143	25.8064516129032|na|24.1379310344828	A09_32847185_32847503_W_ONT.19741.3_1
A08:6929042-6932594	Bra038053.gene	A08:6929136-6932172	IR (overlapping region)	2	2	-	Ex.ONT.15484.1	2.63	4.22650e-01	1.00000e+00	na|0|0	na|0|5.26315789473684	A08_6929136_6932172_R_Ex.ONT.15484.1_1
A06:6617529-6617816	Bra025933.gene	A06:6617638-6617779	IR	3	2	-	Ex.ONT.11284.1	2.63	2.72228e-01	6.69235e-01	0|0|0	na|0|5.26315789473684	A06_6617638_6617779_R_Ex.ONT.11284.1_1
A06:6617529-6617816	Bra025933.gene	A06:6617638-6617719	IR	3	2	-	Ex.Bra025933	2.63	2.72228e-01	6.69235e-01	0|0|0	na|0|5.26315789473684	A06_6617638_6617719_R_Ex.Bra025933_1
A06:6617529-6617816	Bra025933.gene	A06:6617630-6617779	IR	3	2	-	Ex.ONT.11284.2	2.63	2.72228e-01	6.69235e-01	0|0|0	na|0|5.26315789473684	A06_6617630_6617779_R_Ex.ONT.11284.2_1
A05:19610099-19611323	Bra022239.gene	A05:19611002-19611110	IR	3	2	-	Ex.ONT.10522.1	2.63	2.72228e-01	4.77436e-01	0|0|0	na|5.26315789473684|0	A05_19611002_19611110_R_Ex.ONT.10522.1_1
A01:886704-887154	Bra011720.gene	A01:886927-886993	IR (overlapping region)	3	2	-	Ex.Bra011720	2.63	2.72228e-01	3.09705e-01	0|0|0	5.26315789473684|na|0	A01_886927_886993_R_Ex.Bra011720_1
A07:9593608-9593714	Bra012472.gene	A07:9593694-9593714	A3SS	3	3	-	Bra012472	2.62	2.97375e-01	1.00000e+00	2.08333333333333|2.38095238095238|0	0|6.25|6.06060606060606	A07_9593608_9593714_S_Bra012472_1
A06:17233039-17234022	Bra009697.gene	A06:17233223-17233310	IR	3	3	-	Ex.ONT.12746.2	2.62	4.79194e-01	1.00000e+00	2.94117647058824|3.33333333333333|0	0|10.8108108108108|3.33333333333333	A06_17233223_17233310_R_Ex.ONT.12746.2_1
A03:19079097-19081645	Bra001866.gene	A03:19080229-19080501	IR	3	2	-	ONT.5198.1	2.62	5.45269e-01	7.39389e-01	20|25|20	20|na|28.5714285714286	A03_19080229_19080501_R_ONT.5198.1_1
A02:1647622-1647747	Bra028574.gene	A02:1647622-1647626	A3SS	3	3	-	ONT.3214.1	2.62	8.35886e-01	9.79377e-01	22.7272727272727|9.09090909090909|20.6896551724138	11.1111111111111|7.14285714285714|42.1052631578947	A02_1647622_1647747_S_ONT.3214.1_1
A09:14498206-14498277	Bra017364.gene	A09:14498206-14498211	A3SS	3	3	-	Ex.TSS.Bra017364	2.61	7.11491e-01	1.00000e+00	90.1960784313726|69.6969696969697|86.9565217391304	87.5|85.3658536585366|81.8181818181818	A09_14498206_14498277_S_Ex.TSS.Bra017364_1
A09:10893653-10893762	Bra027452.gene	A09:10893758-10893762	A3SS	3	3	-	Ex.ONT.17473.1	2.61	4.89017e-01	1.00000e+00	93.5483870967742|88.8888888888889|86.7647058823529	88.6792452830189|90.5405405405405|97.8260869565217	A09_10893653_10893762_S_Ex.ONT.17473.1_1
A07:14143726-14143876	Bra028459.gene	A07:14143832-14143876	A5SS	3	3	-	Bra028459	2.61	1.60502e-01	4.30820e-01	0|0.826446280991736|1.23456790123457	1.69491525423729|1.96078431372549|6.25	A07_14143726_14143876_S_Bra028459_1
A05:4617082-4617769	ONT.10116	A05:4617082-4617115	A3SS	2	3	-	ONT.10116.3	2.61	6.84797e-01	1.00000e+00	46.875|41.6666666666667|na	50|38.4615384615385|52.1739130434783	A05_4617082_4617769_S_ONT.10116.3_1
A09:11970525-11971355	Bra027586.gene	A09:11971145-11971208	IR	3	3	-	ONT.19020.2	2.6	3.65385e-01	1.00000e+00	16.0493827160494|16.6666666666667|12.280701754386	13.7931034482759|17.7777777777778|21.2121212121212	A09_11971145_11971208_R_ONT.19020.2_1
A06:7749668-7749898	Bra025792.gene	A06:7749668-7749669	TSS|A3SS	2	2	-	TSS.ONT.12427.10	2.6	8.09307e-01	1.00000e+00	na|0|18.1818181818182	14.2857142857143|9.09090909090909|na	A06_7749668_7749898_S_TSS.ONT.12427.10_1
A06:7749666-7749898	Bra025792.gene	A06:7749666-7749669	TSS|A3SS	2	2	-	TSS.ONT.12427.10	2.6	8.09307e-01	1.00000e+00	na|0|18.1818181818182	14.2857142857143|9.09090909090909|na	A06_7749666_7749898_S_TSS.ONT.12427.10_1
A04:2838990-2839073	Bra014755.gene	A04:2838990-2838996	A5SS	3	3	-	Ex.Bra014755	2.6	3.54676e-01	5.83531e-01	91.7808219178082|87.9518072289157|92.3076923076923	94.7368421052632|95.9183673469388|89.1891891891892	A04_2838990_2839073_S_Ex.Bra014755_1
A03:1771182-1771609	Bra006053.gene	A03:1771263-1771370	MES	3	3	-	Bra006053	2.6	4.67100e-01	6.23346e-01	85.4545454545455|81.0650887573965|77.8761061946903	87.218045112782|79.4117647058823|85.5555555555556	A03_1771182_1771609_W_Bra006053_1
A07:8764094-8764449	ONT.14408	A07:8764186-8764261	IR	3	3	-	Ex.ONT.14408.2	2.59	1.47518e-01	4.95794e-01	0|0|0	5|2.77777777777778|0	A07_8764186_8764261_R_Ex.ONT.14408.2_1
A06:3065424-3065493	Bra018596.gene	A06:3065424-3065427	A5SS	3	3	-	ONT.11059.1	2.59	7.71404e-02	1.81430e-01	6.07287449392713|8.30324909747292|9.46372239747634	10.9756097560976|11.0236220472441|9.62099125364431	A06_3065424_3065493_S_ONT.11059.1_1
A06:18715809-18715888	Bra009922.gene	A06:18715809-18715812	A5SS	3	3	-	Ex.Bra009922	2.59	3.13987e-01	6.74287e-01	9.89010989010989|12.0879120879121|6.57894736842105	10.2941176470588|15.2777777777778|10.7692307692308	A06_18715809_18715888_S_Ex.Bra009922_1
A05:10415906-10415987	Bra038124.gene	A05:10415986-10415987	A5SS	3	3	-	Ex.Bra038124	2.59	2.74936e-01	4.66372e-01	90.3508771929825|93.859649122807|91.8032786885246	91.1392405063291|95.5882352941177|97.0588235294118	A05_10415906_10415987_S_Ex.Bra038124_1
A04:5481357-5481449	Bra032731.gene	A04:5481357-5481359	A5SS	3	3	-	Ex.Bra032731	2.59	4.32468e-01	4.37311e-01	18.3333333333333|18.6046511627907|12.1951219512195	14.8148148148148|21.6216216216216|20.4545454545455	A04_5481357_5481449_S_Ex.Bra032731_1
A02:15614476-15615009	Bra018563.gene	A02:15614847-15614910	IR	3	3	-	Ex.ONT.3797.1	2.59	6.61038e-01	7.71201e-01	0|9.09090909090909|2.63157894736842	3.7037037037037|0|15.7894736842105	A02_15614847_15614910_R_Ex.ONT.3797.1_1
A09:12068632-12068728	Bra027593.gene	A09:12068632-12068635	A5SS	3	3	-	Ex.TSS.ONT.17503.1	2.58	8.71067e-02	4.26660e-01	16.4285714285714|15.7575757575758|12.7388535031847	17.4698795180723|17.3728813559322|17.8137651821862	A09_12068632_12068728_S_Ex.TSS.ONT.17503.1_1
A06:20456487-20457651	Bra037520.gene	A06:20457280-20457555	IR (overlapping region)	3	3	-	Ex.Bra037520	2.58	5.93285e-01	1.00000e+00	2.56410256410256|10.1694915254237|0	12.9032258064516|1.88679245283019|5.67375886524823	A06_20457280_20457555_R_Ex.Bra037520_1
A03:14461927-14462443	Bra001028.gene	A03:14462440-14462444	A5SS	3	3	-	Ex.TSS.Bra001028	2.58	1.71859e-01	2.25640e-01	6.23145400593472|8.9171974522293|4.53172205438066	10.3448275862069|7.41935483870968|9.6551724137931	A03_14461927_14462443_S_Ex.TSS.Bra001028_1
Scaffold000178:150884-151002	Bra039835.gene	Scaffold000178:150997-151003	A5SS	3	3	-	Ex.TSS.Bra039835	2.57	3.27230e-01	1.00000e+00	80.2816901408451|87.6543209876543|83.75	84.7826086956522|87.719298245614|86.8852459016393	Scaffold000178_150884_151002_S_Ex.TSS.Bra039835_1
A01:3037711-3037799	Bra011260.gene	A01:3037796-3037800	A5SS	3	3	-	Ex.Bra011260	2.57	3.31597e-01	3.64108e-01	11.5702479338843|6.4|4.95049504950495	10.4651162790698|12.0879120879121|8.06451612903226	A01_3037711_3037799_S_Ex.Bra011260_1
A09:3186200-3186303	Bra026482.gene	A09:3186301-3186304	A3SS	3	2	-	Ex.TSS.Bra026482	2.56	4.95025e-01	1.00000e+00	100|100|92.3076923076923	na|100|100	A09_3186200_3186303_S_Ex.TSS.Bra026482_1
A09:28343249-28343803	Bra007012.gene	A09:28343414-28343629	IR	3	3	-	Ex.ONT.19487.1	2.56	3.73901e-01	1.00000e+00	0|0|0	0|7.69230769230769|0	A09_28343414_28343629_R_Ex.ONT.19487.1_1
A09:28343249-28343803	Bra007012.gene	A09:28343373-28343629	IR	3	3	-	Ex.ONT.19487.2	2.56	3.73901e-01	1.00000e+00	0|0|0	0|7.69230769230769|0	A09_28343373_28343629_R_Ex.ONT.19487.2_1
A09:24570353-24570939	Bra024720.gene	A09:24570436-24570601	IR	2	3	-	Ex.Bra024720	2.56	4.95025e-01	1.00000e+00	0|0|na	0|0|7.69230769230769	A09_24570436_24570601_R_Ex.Bra024720_1
A09:12213675-12214704	Bra027607.gene	A09:12213675-12213680	A5SS	3	3	-	Ex.TSS.Bra027607	2.56	4.02804e-01	1.00000e+00	92.8853754940711|94.3820224719101|89.4736842105263	97.9381443298969|96.2264150943396|90.2654867256637	A09_12213675_12214704_S_Ex.TSS.Bra027607_1
A07:17536820-17538014	Bra003652.gene	A07:17537045-17537313	IR (overlapping region)	3	3	-	Ex.ONT.13752.2	2.56	3.73901e-01	7.47341e-01	0|0|0	7.69230769230769|0|0	A07_17537045_17537313_R_Ex.ONT.13752.2_1
A07:17536762-17538014	Bra003652.gene	A07:17537027-17537313	IR (overlapping region)	3	3	-	Ex.ONT.13752.1	2.56	3.73901e-01	7.47341e-01	0|0|0	7.69230769230769|0|0	A07_17537027_17537313_R_Ex.ONT.13752.1_1
A06:2889910-2890574	Bra018634.gene	A06:2890132-2890500	IR	3	3	-	Ex.Bra018634	2.56	3.73901e-01	8.76053e-01	0|0|0	0|0|7.69230769230769	A06_2890132_2890500_R_Ex.Bra018634_1
A06:19337711-19338011	Bra010030.gene	A06:19337999-19338012	A3SS	3	3	-	Ex.TSS.ONT.11759.2	2.56	7.34425e-01	1.00000e+00	68|61.5384615384615|84.8484848484848	74.0740740740741|76|72	A06_19337711_19338011_S_Ex.TSS.ONT.11759.2_1
A06:15365099-15365335	Bra024288.gene	A06:15365213-15365286	IR	2	3	-	Ex.Bra024288	2.56	4.95025e-01	1.00000e+00	0|0|na	0|7.69230769230769|0	A06_15365213_15365286_R_Ex.Bra024288_1
A06:15364968-15365212	Bra024288.gene	A06:15365022-15365098	IR	2	3	-	Ex.Bra024288	2.56	4.95025e-01	1.00000e+00	0|0|na	0|7.69230769230769|0	A06_15365022_15365098_R_Ex.Bra024288_1
A06:15364968-15365212	Bra024288.gene	A06:15365022-15365094	IR	2	3	-	Ex.ONT.12660.2	2.56	4.95025e-01	1.00000e+00	0|0|na	0|7.69230769230769|0	A06_15365022_15365094_R_Ex.ONT.12660.2_1
A05:1710722-1712887	Bra004761.gene	A05:1710965-1712400	IR	3	3	-	Ex.ONT.9978.1	2.56	3.73901e-01	6.39943e-01	0|0|0	7.69230769230769|0|0	A05_1710965_1712400_R_Ex.ONT.9978.1_1
A05:1710722-1711538	Bra004761.gene	A05:1710965-1711465	IR	3	3	-	Ex.Bra004761	2.56	3.73901e-01	6.39943e-01	0|0|0	7.69230769230769|0|0	A05_1710965_1711465_R_Ex.Bra004761_1
A03:29220574-29220890	ONT.5660	A03:29220615-29220783	IR	3	3	-	Ex.ONT.5660.1	2.56	3.73901e-01	5.40135e-01	0|0|0	0|7.69230769230769|0	A03_29220615_29220783_R_Ex.ONT.5660.1_1
A03:29220574-29220890	ONT.5660	A03:29220615-29220714	IR	3	3	-	Ex.ONT.5660.2	2.56	3.73901e-01	5.40135e-01	0|0|0	0|7.69230769230769|0	A03_29220615_29220714_R_Ex.ONT.5660.2_1
A03:1212972-1214086	Bra005917.gene	A03:1213504-1213589	IR	3	3	-	Ex.Bra005917	2.56	3.73901e-01	4.83269e-01	0|0|0	7.69230769230769|0|0	A03_1213504_1213589_R_Ex.Bra005917_1
A03:11964838-11967407	Bra000592.gene	A03:11964913-11967332	IR	3	3	-	Ex.Bra000592	2.56	3.73901e-01	4.82859e-01	0|0|0	0|0|7.69230769230769	A03_11964913_11967332_R_Ex.Bra000592_1
A01:22953547-22953801	Bra021136.gene	A01:22953625-22953737	IR	3	3	-	Ex.ONT.1933.2	2.56	3.73901e-01	3.98389e-01	0|0|0	7.69230769230769|0|0	A01_22953625_22953737_R_Ex.ONT.1933.2_1
A01:13782677-13784391	Bra033776.gene	A01:13782919-13783144	IR	3	3	-	Ex.ONT.627.1	2.56	3.73901e-01	3.84692e-01	0|0|0	7.69230769230769|0|0	A01_13782919_13783144_R_Ex.ONT.627.1_1
A01:13782677-13784248	Bra033776.gene	A01:13782946-13783144	IR	3	3	-	Ex.Bra033776	2.56	3.73901e-01	3.84692e-01	0|0|0	7.69230769230769|0|0	A01_13782946_13783144_R_Ex.Bra033776_1
A09:4805374-4805463	Bra037182.gene	A09:4805374-4805375	A5SS	3	3	-	Ex.Bra037182	2.55	1.31291e-01	1.00000e+00	88.5470085470085|85.5900621118012|84.8178137651822	88.75|90.1734104046243|87.6790830945559	A09_4805374_4805463_S_Ex.Bra037182_1
A06:21730645-21732003	Bra025203.gene	A06:21730785-21731336	IR	3	3	-	ONT.12960.1	2.55	4.19253e-01	9.34253e-01	22.2222222222222|20.5882352941176|29.4117647058824	27.2727272727273|25|27.5862068965517	A06_21730785_21731336_R_ONT.12960.1_1
A10:8319119-8319204	Bra002684.gene	A10:8319189-8319204	TSS|A3SS	3	3	-	TSS.Bra002684	2.53	5.07514e-01	1.00000e+00	94.1176470588235|92.5373134328358|89.0625	94.2307692307692|100|89.0909090909091	A10_8319119_8319204_S_TSS.Bra002684_1
A10:11059522-11059662	Bra002189.gene	A10:11059659-11059663	A5SS	3	3	-	Ex.Bra002189	2.53	3.87176e-01	1.00000e+00	5.26315789473684|4.08163265306122|8.82352941176471	10.4347826086957|4.22535211267606|11.1111111111111	A10_11059522_11059662_S_Ex.Bra002189_1
A04:2319386-2320066	Bra014696.gene	A04:2319665-2319768	IR	3	3	-	Bra014696	2.53	6.57269e-01	6.62664e-01	55|43.75|57.1428571428571	57.1428571428571|58.3333333333333|48	A04_2319665_2319768_R_Bra014696_1
A10:3591453-3591532	Bra037952.gene	A10:3591453-3591456	A5SS	3	3	-	ONT.20238.2	2.52	8.20673e-01	1.00000e+00	25|30.7692307692308|0	13.3333333333333|28.5714285714286|21.4285714285714	A10_3591453_3591532_S_ONT.20238.2_1
A09:31979782-31979867	Bra007702.gene	A09:31979867-31979867	A5SS	3	3	-	ONT.19693.1	2.52	6.06702e-01	1.00000e+00	54.9019607843137|47.5|45.4545454545455	46.875|50|58.5365853658537	A09_31979782_31979867_S_ONT.19693.1_1
A08:802100-802207	Bra030922.gene	A08:802100-802102	A5SS	3	3	-	Ex.Bra030922	2.52	4.48879e-01	1.00000e+00	89.9280575539568|92.3611111111111|85.9375	95|93.4959349593496|87.3015873015873	A08_802100_802207_S_Ex.Bra030922_1
A03:28593084-28596234	Bra023965.gene	A03:28593084-28593088	A5SS	3	3	-	ONT.5640.5	2.52	5.56907e-01	8.00799e-01	0|8|0	10|0|5.55555555555556	A03_28593084_28596234_S_ONT.5640.5_1
A03:28593081-28596234	Bra023965.gene	A03:28593081-28593088	A5SS	3	3	-	ONT.5640.5	2.52	5.56907e-01	8.00799e-01	0|8|0	10|0|5.55555555555556	A03_28593081_28596234_S_ONT.5640.5_1
A01:20545401-20545645	Bra038239.gene	A01:20545401-20545429	A5SS	3	3	-	Ex.TSS.ONT.771.2	2.52	6.51516e-01	6.87544e-01	42.1428571428571|34.2342342342342|44.6808510638298	37.6623376623377|40|50.9433962264151	A01_20545401_20545645_S_Ex.TSS.ONT.771.2_1
A07:5660559-5660855	Bra015108.gene	A07:5660673-5660762	IR	3	3	-	Ex.ONT.14324.1	2.51	5.53461e-01	1.00000e+00	0|3.57142857142857|0	0|11.1111111111111|0	A07_5660673_5660762_R_Ex.ONT.14324.1_1
A07:23100145-23100226	Bra016020.gene	A07:23100222-23100227	A3SS	3	3	-	Ex.Bra016020	2.51	4.23328e-01	1.00000e+00	10.828025477707|10.7913669064748|10.2564102564103	10.126582278481|10.5263157894737|18.75	A07_23100145_23100226_S_Ex.Bra016020_1
A04:12032241-12034340	Bra034288.gene	A04:12033144-12034253	IR	3	3	-	Ex.Bra034288	2.51	2.79470e-01	4.35000e-01	3.84615384615385|0|1.69491525423729	2.73972602739726|7.69230769230769|2.63157894736842	A04_12033144_12034253_R_Ex.Bra034288_1
A04:12032052-12034775	Bra034288.gene	A04:12033144-12034655	IR	3	3	-	Ex.ONT.8429.2	2.51	2.79470e-01	4.35000e-01	3.84615384615385|0|1.69491525423729	2.73972602739726|7.69230769230769|2.63157894736842	A04_12033144_12034655_R_Ex.ONT.8429.2_1
A01:22907698-22907784	Bra021148.gene	A01:22907782-22907784	A3SS	3	3	-	Ex.Bra021148	2.51	7.88030e-01	8.40124e-01	66.6666666666667|68.4931506849315|68.3333333333333	53.3333333333333|75.6756756756757|82	A01_22907698_22907784_S_Ex.Bra021148_1
Scaffold000172:200128-200796	Bra039647.gene	Scaffold000172:200452-200542	IR	3	2	-	ONT.21892.1	2.5	2.72228e-01	1.00000e+00	0|0|0	na|5|0	Scaffold000172_200452_200542_R_ONT.21892.1_1
A10:15765130-15765402	Bra009505.gene	A10:15765232-15765250	SES	3	3	-	Bra009505	2.5	4.99014e-01	1.00000e+00	70.5882352941177|65.4676258992806|68.1451612903226	70.1298701298701|76|65.5629139072848	A10_15765130_15765402_W_Bra009505_1
A09:6370806-6370871	Bra036635.gene	A09:6370868-6370871	TSS|A5SS	3	3	-	TSS.ONT.18842.2	2.5	1.02381e-01	1.00000e+00	0|2.77777777777778|0	3.125|4.83870967741935|2.32558139534884	A09_6370806_6370871_S_TSS.ONT.18842.2_1
A08:3754215-3754309	Bra014079.gene	A08:3754215-3754222	A5SS	3	3	-	Ex.Bra014079	2.5	3.34466e-01	1.00000e+00	90.8333333333333|96.4285714285714|92.8571428571429	93.4210526315789|98.8505747126437|95.3488372093023	A08_3754215_3754309_S_Ex.Bra014079_1
A08:13182956-13184616	Bra010339.gene	A08:13183222-13183307	IR	3	2	-	Ex.ONT.16493.1	2.5	2.72228e-01	9.57789e-01	0|0|0	na|5|0	A08_13183222_13183307_R_Ex.ONT.16493.1_1
A06:6617902-6618116	Bra025933.gene	A06:6617947-6618063	IR	3	2	-	Ex.ONT.11284.1	2.5	2.72228e-01	6.69235e-01	0|0|0	na|0|5	A06_6617947_6618063_R_Ex.ONT.11284.1_1
A06:6617902-6618116	Bra025933.gene	A06:6617947-6618039	IR	3	2	-	Ex.Bra025933	2.5	2.72228e-01	6.69235e-01	0|0|0	na|0|5	A06_6617947_6618039_R_Ex.Bra025933_1
A06:6617720-6617946	Bra025933.gene	A06:6617817-6617901	IR	3	2	-	Ex.Bra025933	2.5	2.72228e-01	6.69235e-01	0|0|0	na|0|5	A06_6617817_6617901_R_Ex.Bra025933_1
A06:6617311-6617637	Bra025933.gene	A06:6617392-6617528	IR	3	2	-	Ex.ONT.11284.1	2.5	2.72228e-01	6.69235e-01	0|0|0	na|0|5	A06_6617392_6617528_R_Ex.ONT.11284.1_1
A03:7560348-7560462	Bra022881.gene	A03:7560348-7560352	A5SS	3	3	-	Ex.ONT.4569.1	2.5	1.53942e-01	2.32980e-01	13.3333333333333|10.9489051094891|13.953488372093	13.1868131868132|16.8831168831169|15.6521739130435	A03_7560348_7560462_S_Ex.ONT.4569.1_1
A02:20321763-20322032	Bra026580.gene	A02:20321982-20322029	IR	3	3	-	ONT.3903.5	2.5	5.56365e-01	6.61744e-01	10|5|9.09090909090909	17.6470588235294|6.25|7.69230769230769	A02_20321982_20322029_R_ONT.3903.5_1
A01:2056923-2057433	Bra011468.gene	A01:2057008-2057089	IR	3	2	-	Ex.ONT.149.1	2.5	2.72228e-01	2.87340e-01	0|0|0	0|5|na	A01_2057008_2057089_R_Ex.ONT.149.1_1
A01:2056923-2057181	Bra011468.gene	A01:2057017-2057089	IR	3	2	-	Ex.Bra011468	2.5	2.72228e-01	2.87340e-01	0|0|0	0|5|na	A01_2057017_2057089_R_Ex.Bra011468_1
A01:2056611-2057016	Bra011468.gene	A01:2056844-2056922	IR	3	2	-	Ex.Bra011468	2.5	2.72228e-01	2.87340e-01	0|0|0	0|5|na	A01_2056844_2056922_R_Ex.Bra011468_1
A07:11995603-11995690	ONT.13461	A07:11995603-11995610	A5SS	3	3	-	Ex.ONT.13461.1	2.49	7.52911e-01	1.00000e+00	25.6410256410256|13.7931034482759|6.66666666666667	27.2727272727273|15.3846153846154|10.9090909090909	A07_11995603_11995690_S_Ex.ONT.13461.1_1
A10:10783721-10784133	Bra002239.gene	A10:10783835-10783926	IR	3	3	-	Ex.Bra002239	2.48	3.22976e-01	1.00000e+00	1.96078431372549|0|0	7.14285714285714|0|2.27272727272727	A10_10783835_10783926_R_Ex.Bra002239_1
A09:3776445-3780372	Bra035876.gene	A09:3778440-3778493	IR	3	3	-	ONT.18714.1	2.47	3.29460e-01	1.00000e+00	3.7037037037037|0|0	0|5.55555555555556|5.55555555555556	A09_3778440_3778493_R_ONT.18714.1_1
A07:5660763-5661298	Bra015108.gene	A07:5660856-5661112	IR	3	3	-	Ex.ONT.14324.1	2.47	5.61438e-01	1.00000e+00	0|3.7037037037037|0	0|11.1111111111111|0	A07_5660856_5661112_R_Ex.ONT.14324.1_1
A01:6639713-6639983	Bra013611.gene	A01:6639713-6639719	A5SS	3	3	-	Ex.TSS.ONT.377.1	2.47	3.11844e-01	3.49119e-01	88.0434782608696|94.1860465116279|94.5054945054945	94.2857142857143|95.5056179775281|94.3661971830986	A01_6639713_6639983_S_Ex.TSS.ONT.377.1_1
A01:25642654-25642998	Bra040285.gene	A01:25642996-25642998	A3SS	3	3	-	ONT.970.3	2.47	4.74884e-01	5.16303e-01	0|8.10810810810811|6.66666666666667	3.84615384615385|10.3448275862069|8	A01_25642654_25642998_S_ONT.970.3_1
A10:15609768-15609839	Bra009466.gene	A10:15609768-15609791	A3SS	3	3	-	Ex.TSS.ONT.21632.4	2.46	7.72228e-01	1.00000e+00	2.12765957446809|8.88888888888889|10.5263157894737	24.4444444444444|4.47761194029851|0	A10_15609768_15609839_S_Ex.TSS.ONT.21632.4_1
A03:1849997-1850093	Bra006068.gene	A03:1849997-1850002	A3SS	3	3	-	Ex.TSS.Bra006068	2.46	6.10572e-01	8.25650e-01	90.547263681592|92.7007299270073|88.8888888888889	85.1485148514851|94.3820224719101|100	A03_1849997_1850093_S_Ex.TSS.Bra006068_1
A03:18031138-18031859	Bra001713.gene	A03:18031518-18031767	IR	3	3	-	Ex.ONT.6785.1	2.46	1.25362e-01	1.69168e-01	0|0|0	3.125|0|4.25531914893617	A03_18031518_18031767_R_Ex.ONT.6785.1_1
A03:18031138-18031858	Bra001713.gene	A03:18031529-18031767	IR	3	3	-	Ex.ONT.6785.2	2.46	1.25362e-01	1.69168e-01	0|0|0	3.125|0|4.25531914893617	A03_18031529_18031767_R_Ex.ONT.6785.2_1
A03:13185705-13187505	Bra000796.gene	A03:13186531-13187371	IR	3	3	-	Ex.Bra000796	2.46	6.65590e-01	8.64113e-01	0|6.89655172413793|0	0|14.2857142857143|0	A03_13186531_13187371_R_Ex.Bra000796_1
A02:114292-114601	Bra028903.gene	A02:114579-114602	A3SS	3	3	-	Ex.TSS.ONT.2137.2	2.46	7.14173e-01	8.22710e-01	57.8947368421053|66.6666666666667|61.9047619047619	73.3333333333333|53.8461538461538|66.6666666666667	A02_114292_114601_S_Ex.TSS.ONT.2137.2_1
A02:114292-114598	Bra028903.gene	A02:114579-114599	A3SS	3	3	-	Ex.TSS.ONT.2137.3	2.46	7.14173e-01	8.22710e-01	57.8947368421053|66.6666666666667|61.9047619047619	73.3333333333333|53.8461538461538|66.6666666666667	A02_114292_114598_S_Ex.TSS.ONT.2137.3_1
A09:20100965-20102395	Bra023274.gene	A09:20101049-20101191	IR	3	3	-	ONT.17686.2	2.45	8.06890e-01	1.00000e+00	39.3939393939394|15.1515151515152|11.5384615384615	30|18.4210526315789|25	A09_20101049_20101191_R_ONT.17686.2_1
A07:24725249-24729282	Bra015669.gene	A07:24725249-24725253	A3SS	3	3	-	Ex.TSS.ONT.15213.1	2.45	6.06971e-01	1.00000e+00	14.8936170212766|16.6666666666667|19.3548387096774	18.75|27.027027027027|12.5	A07_24725249_24729282_S_Ex.TSS.ONT.15213.1_1
A06:21659545-21659631	Bra025213.gene	A06:21659627-21659631	A5SS	3	3	-	Ex.Bra025213	2.45	3.81998e-02	8.51090e-02	88.2037533512064|90.273556231003|88.9937106918239	90.8536585365854|92.6380368098159|91.3333333333333	A06_21659545_21659631_S_Ex.Bra025213_1
A06:17232678-17233222	Bra009697.gene	A06:17232947-17233039	IR	3	3	-	Ex.ONT.12746.1	2.45	5.10734e-01	1.00000e+00	2.94117647058824|3.84615384615385|0	0|10.8108108108108|3.33333333333333	A06_17232947_17233039_R_Ex.ONT.12746.1_1
A03:17275513-17275782	Bra001594.gene	A03:17275775-17275782	A3SS	3	3	-	Ex.Bra001594	2.45	5.88614e-01	7.85142e-01	77.027027027027|72.5806451612903|72.972972972973	70.4545454545455|83.9285714285714|75.5555555555556	A03_17275513_17275782_S_Ex.Bra001594_1
A02:8459757-8460297	Bra022488.gene	A02:8459757-8459757	TSS|A5SS	3	3	-	TSS.ONT.2539.3	2.45	5.93234e-04	7.50219e-04	0|0|0	2.89855072463768|2.40963855421687|2.04081632653061	A02_8459757_8460297_S_TSS.ONT.2539.3_1
A02:8459740-8460297	Bra022488.gene	A02:8459740-8459757	TSS|A5SS	3	3	-	TSS.ONT.2539.3	2.45	5.93234e-04	7.50219e-04	0|0|0	2.89855072463768|2.40963855421687|2.04081632653061	A02_8459740_8460297_S_TSS.ONT.2539.3_1
A02:6767358-6767662	Bra022724.gene	A02:6767661-6767662	A5SS	3	3	-	Ex.TSS.ONT.3514.1	2.45	2.74480e-01	3.44843e-01	87.2093023255814|86.2903225806452|81.5642458100559	87.7729257641921|88.7537993920973|85.8974358974359	A02_6767358_6767662_S_Ex.TSS.ONT.3514.1_1
A02:13038307-13038825	Bra008242.gene	A02:13038360-13038499	IR	3	3	-	ONT.3723.3	2.45	1.76085e-01	2.03633e-01	7.5187969924812|6.57276995305164|6.82926829268293	11.2903225806452|6.53061224489796|10.4602510460251	A02_13038360_13038499_R_ONT.3723.3_1
A10:1903618-1905964	Bra015344.gene	A10:1905676-1905779	IR	3	3	-	Ex.ONT.20142.2	2.44	1.38755e-01	1.00000e+00	0|0|0	4.54545454545455|0|2.77777777777778	A10_1905676_1905779_R_Ex.ONT.20142.2_1
A06:7025934-7027087	Bra025690.gene	A06:7026925-7027000	IR	3	3	-	Ex.Bra025690	2.44	1.19393e-01	2.98006e-01	0|0|0	0|4|3.33333333333333	A06_7026925_7027000_R_Ex.Bra025690_1
A05:12240474-12240567	Bra032269.gene	A05:12240564-12240568	A5SS	3	3	-	Ex.Bra032269	2.44	5.98460e-01	1.00000e+00	10.7142857142857|19.5402298850575|12.8440366972477	22.2222222222222|17.4757281553398|10.7142857142857	A05_12240474_12240567_S_Ex.Bra032269_1
A03:17314194-17315096	Bra001598.gene	A03:17314594-17315002	IR	3	3	-	Ex.Bra001598	2.44	2.61968e-01	3.49741e-01	6.92307692307692|10.5691056910569|5.88235294117647	7.82608695652174|11.7647058823529|11.1111111111111	A03_17314594_17315002_R_Ex.Bra001598_1
A09:2062795-2062871	Bra036182.gene	A09:2062868-2062872	A5SS	3	3	-	Ex.Bra036182	2.43	7.90842e-01	1.00000e+00	22.0588235294118|22.6415094339623|21.4285714285714	7.69230769230769|30|35.7142857142857	A09_2062795_2062871_S_Ex.Bra036182_1
A07:9909302-9910342	Bra012433.gene	A07:9909302-9909303	A5SS	3	3	-	Ex.TSS.ONT.13389.1	2.43	6.95915e-01	1.00000e+00	58.4415584415584|66.0714285714286|73.134328358209	75.7575757575758|62.5|66.6666666666667	A07_9909302_9910342_S_Ex.TSS.ONT.13389.1_1
A05:23141195-23141291	Bra029752.gene	A05:23141195-23141201	A5SS	3	3	-	Ex.Bra029752	2.43	9.42136e-02	1.72444e-01	83.4821428571429|80.9069212410501|82.9581993569132	83.5766423357664|84.7682119205298|86.3049095607235	A05_23141195_23141291_S_Ex.Bra029752_1
A04:16435378-16436293	Bra017145.gene	A04:16435780-16436172	IR	3	3	-	Ex.ONT.8642.1	2.43	1.16248e-01	1.85476e-01	0|0|0	0|3.7037037037037|3.57142857142857	A04_16435780_16436172_R_Ex.ONT.8642.1_1
A09:11970645-11971561	Bra027586.gene	A09:11971089-11971451	IR	3	3	-	ONT.19020.4	2.42	4.84922e-01	1.00000e+00	16.25|16.6666666666667|12.5	11.9402985074627|19.5121951219512|21.2121212121212	A09_11971089_11971451_R_ONT.19020.4_1
A08:1331697-1332008	Bra014372.gene	A08:1331697-1331822	A3SS	3	3	-	Bra014372	2.42	5.16250e-01	1.00000e+00	88.4615384615385|94.5945945945946|98.9247311827957	93.3333333333333|98.2456140350877|97.6744186046512	A08_1331697_1332008_S_Bra014372_1
A04:16434775-16434870	Bra017146.gene	A04:16434832-16434871	A3SS	3	3	-	Ex.ONT.7914.2	2.42	6.27554e-01	9.96671e-01	0|13.6363636363636|10.3448275862069	14.4927536231884|7.61421319796954|9.12698412698413	A04_16434775_16434870_S_Ex.ONT.7914.2_2
A03:7486600-7487032	Bra022868.gene	A03:7486761-7486876	IR	3	3	-	Ex.ONT.6209.1	2.42	1.60900e-01	2.43155e-01	0|0|0	0|2.38095238095238|4.8780487804878	A03_7486761_7486876_R_Ex.ONT.6209.1_1
A02:15065183-15065408	Bra008509.gene	A02:15065183-15065185	A3SS	3	3	-	Ex.TSS.ONT.3785.1	2.42	3.80281e-02	4.43157e-02	86.4|88.1944444444444|87.5	90.9090909090909|89.5424836601307|88.8888888888889	A02_15065183_15065408_S_Ex.TSS.ONT.3785.1_1
A02:15065177-15065408	Bra008509.gene	A02:15065177-15065185	A3SS	3	3	-	Ex.TSS.ONT.3785.1	2.42	3.80281e-02	4.43157e-02	86.4|88.1944444444444|87.5	90.9090909090909|89.5424836601307|88.8888888888889	A02_15065177_15065408_S_Ex.TSS.ONT.3785.1_1
A09:15245327-15245557	Bra037880.gene	A09:15245327-15245330	A5SS	3	3	-	Ex.TSS.Bra037880	2.41	1.54472e-01	7.77186e-01	5.63380281690141|8.45771144278607|5.5045871559633	7.10059171597633|10.4477611940298|9.27835051546392	A09_15245327_15245557_S_Ex.TSS.Bra037880_1
A07:25233926-25234593	Bra035048.gene	A07:25234373-25234579	IR	3	3	-	ONT.14157.1	2.41	3.13320e-01	9.87114e-01	3.03030303030303|0|0	6.25|4|0	A07_25234373_25234579_R_ONT.14157.1_1
A06:4330034-4330120	Bra019803.gene	A06:4330034-4330039	A5SS	3	3	-	Bra019803	2.41	2.50854e-01	6.00955e-01	2.40963855421687|0|0	4.8780487804878|4.76190476190476|0	A06_4330034_4330120_S_Bra019803_1
A05:3624601-3624695	Bra005136.gene	A05:3624689-3624695	A5SS	3	3	-	Ex.Bra005136	2.41	6.90845e-03	1.33771e-02	93.1159420289855|93.7777777777778|92.3469387755102	95.0617283950617|95.5882352941177|95.8333333333333	A05_3624601_3624695_S_Ex.Bra005136_1
A02:1678827-1679131	Bra028565.gene	A02:1679130-1679131	A5SS	3	3	-	Ex.TSS.Bra028565	2.41	2.22051e-01	2.60392e-01	87.8504672897196|88.8888888888889|91.8518518518518	93.1506849315068|93.0434782608696|89.622641509434	A02_1678827_1679131_S_Ex.TSS.Bra028565_1
A01:9401070-9402033	Bra026387.gene	A01:9401240-9402034	A5SS	3	3	-	Ex.TSS.ONT.1552.2	2.41	4.40684e-01	5.02785e-01	20|23.9130434782609|18.75	28|21.2121212121212|20.6896551724138	A01_9401070_9402033_S_Ex.TSS.ONT.1552.2_1
A01:9401070-9401696	Bra026387.gene	A01:9401240-9401697	A5SS	3	3	-	Ex.ONT.1552.1	2.41	4.40684e-01	5.02785e-01	20|23.9130434782609|18.75	28|21.2121212121212|20.6896551724138	A01_9401070_9401696_S_Ex.ONT.1552.1_1
A01:6039205-6039322	Bra013507.gene	A01:6039205-6039208	TSS|A5SS	3	3	-	TSS.Bra013507	2.41	5.81400e-01	6.48569e-01	1.58730158730159|1.28205128205128|1.96078431372549	0|12.0689655172414|0	A01_6039205_6039322_S_TSS.Bra013507_1
A01:6039199-6039322	Bra013507.gene	A01:6039199-6039208	A5SS	3	3	-	Ex.TSS.Bra013507	2.41	5.81400e-01	6.48569e-01	1.58730158730159|1.28205128205128|1.96078431372549	0|12.0689655172414|0	A01_6039199_6039322_S_Ex.TSS.Bra013507_1
A09:30583858-30584625	Bra007414.gene	A09:30584468-30584572	IR	3	3	-	Bra007414	2.4	8.01165e-01	1.00000e+00	3.84615384615385|11.7647058823529|19.047619047619	29.4117647058824|4.76190476190476|7.69230769230769	A09_30584468_30584572_R_Bra007414_1
A07:11292116-11292225	Bra012255.gene	A07:11292116-11292146	A5SS	3	2	-	Bra012255	2.4	7.62950e-01	1.00000e+00	83.8709677419355|71.4285714285714|64.7058823529412	na|75|76.4705882352941	A07_11292116_11292225_S_Bra012255_1
A03:7476856-7476946	Bra022866.gene	A03:7476946-7476946	A5SS	3	3	-	Ex.ONT.6208.4	2.4	6.06057e-01	9.14396e-01	60.3448275862069|64.4444444444444|65.7534246575342	70.5882352941177|69.1176470588235|58.0246913580247	A03_7476856_7476946_S_Ex.ONT.6208.4_1
A03:10146948-10147358	Bra000246.gene	A03:10147356-10147358	A5SS	3	3	-	Ex.Bra000246	2.4	6.73127e-01	8.60238e-01	79.2452830188679|79.1666666666667|91.1111111111111	83.8709677419355|92.3076923076923|80.5555555555556	A03_10146948_10147358_S_Ex.Bra000246_1
A09:9099778-9099859	Bra027127.gene	A09:9099778-9099781	A5SS	3	3	-	Ex.Bra027127	2.39	1.85425e-01	1.00000e+00	3.97111913357401|6.22222222222222|3.2258064516129	8.92857142857143|6.84931506849315|4.8	A09_9099778_9099859_S_Ex.Bra027127_1
A03:7485980-7486755	Bra022868.gene	A03:7486525-7486599	IR	3	3	-	Ex.Bra022868	2.39	1.73865e-01	2.62734e-01	0|0|0	0|2.17391304347826|5	A03_7486525_7486599_R_Ex.Bra022868_1
A03:6948239-6948322	Bra022768.gene	A03:6948239-6948242	A3SS	3	3	-	Ex.Bra022768	2.39	7.05047e-01	1.00000e+00	86.9565217391304|82.1428571428571|80	79.4871794871795|80.3571428571429|96.4285714285714	A03_6948239_6948322_S_Ex.Bra022768_1
A03:5483231-5484783	Bra028935.gene	A03:5484381-5484760	IR	3	3	-	Ex.Bra028935	2.39	3.56089e-02	5.29304e-02	0|1.72413793103448|1.53846153846154	4.34782608695652|2.5|3.57142857142857	A03_5484381_5484760_R_Ex.Bra028935_1
A02:22121386-22121504	Bra033004.gene	A02:22121386-22121390	TSS|A5SS	3	3	-	TSS.Bra033004	2.39	7.56185e-01	9.03809e-01	59.3220338983051|63.2352941176471|44.4444444444444	50|59.1836734693878|65	A02_22121386_22121504_S_TSS.Bra033004_1
A01:26254479-26254558	Bra036450.gene	A01:26254552-26254558	A5SS	3	3	-	ONT.2090.2	2.39	4.69351e-01	5.11789e-01	8.82352941176471|1.66666666666667|0	3.77358490566038|8.16326530612245|5.71428571428571	A01_26254479_26254558_S_ONT.2090.2_1
Scaffold000103:141873-142838	Bra035299.gene	Scaffold000103:142205-142263	IR	3	3	-	ONT.21732.1	2.38	2.09859e-01	1.00000e+00	1.75438596491228|0|0	0|4.54545454545455|4.34782608695652	Scaffold000103_142205_142263_R_ONT.21732.1_1
A10:14370965-14371260	Bra009311.gene	A10:14371063-14371160	IR (overlapping region)	3	3	-	Ex.Bra009311	2.38	3.73901e-01	1.00000e+00	0|0|0	0|7.14285714285714|0	A10_14371063_14371160_R_Ex.Bra009311_1
A10:14370754-14371062	Bra009311.gene	A10:14370885-14370964	IR (overlapping region)	3	3	-	Ex.Bra009311	2.38	3.73901e-01	1.00000e+00	0|0|0	0|7.14285714285714|0	A10_14370885_14370964_R_Ex.Bra009311_1
A10:14370578-14370884	Bra009311.gene	A10:14370672-14370753	IR (overlapping region)	3	3	-	Ex.Bra009311	2.38	3.73901e-01	1.00000e+00	0|0|0	0|7.14285714285714|0	A10_14370672_14370753_R_Ex.Bra009311_1
A10:14370020-14370671	Bra009311.gene	A10:14370504-14370577	IR (overlapping region)	3	3	-	Ex.Bra009311	2.38	3.73901e-01	1.00000e+00	0|0|0	0|7.14285714285714|0	A10_14370504_14370577_R_Ex.Bra009311_1
A10:14369735-14370503	Bra009311.gene	A10:14369875-14370019	IR (overlapping region)	3	3	-	Ex.Bra009311	2.38	3.73901e-01	1.00000e+00	0|0|0	0|7.14285714285714|0	A10_14369875_14370019_R_Ex.Bra009311_1
A10:14369678-14370503	Bra009311.gene	A10:14369774-14370019	IR (overlapping region)	3	3	-	Ex.ONT.20787.1	2.38	3.73901e-01	1.00000e+00	0|0|0	0|7.14285714285714|0	A10_14369774_14370019_R_Ex.ONT.20787.1_1
A10:1313105-1313213	Bra015436.gene	A10:1313105-1313105	A5SS	3	3	-	ONT.20111.2	2.38	7.30872e-01	1.00000e+00	33.3333333333333|46.6666666666667|42.8571428571429	46.6666666666667|50|33.3333333333333	A10_1313105_1313213_S_ONT.20111.2_1
A10:1313104-1313213	Bra015436.gene	A10:1313104-1313105	A5SS	3	3	-	ONT.20111.2	2.38	7.30872e-01	1.00000e+00	33.3333333333333|46.6666666666667|42.8571428571429	46.6666666666667|50|33.3333333333333	A10_1313104_1313213_S_ONT.20111.2_1
A10:11800548-11801619	Bra008599.gene	A10:11801013-11801358	IR	3	3	-	Ex.Bra008599	2.38	3.73901e-01	1.00000e+00	0|0|0	0|0|7.14285714285714	A10_11801013_11801358_R_Ex.Bra008599_1
A10:11798066-11801012	Bra008599.gene	A10:11800451-11800547	IR	3	3	-	Ex.Bra008599	2.38	3.73901e-01	1.00000e+00	0|0|0	0|0|7.14285714285714	A10_11800451_11800547_R_Ex.Bra008599_1
A09:34610081-34610331	Bra031030.gene	A09:34610308-34610331	A3SS	3	3	-	Bra031030	2.38	3.73901e-01	1.00000e+00	0|0|0	7.14285714285714|0|0	A09_34610081_34610331_S_Bra031030_1
A09:30189800-30190022	Bra007336.gene	A09:30189836-30189920	IR	3	3	-	Ex.ONT.18032.1	2.38	3.73901e-01	1.00000e+00	0|0|0	7.14285714285714|0|0	A09_30189836_30189920_R_Ex.ONT.18032.1_1
A09:30189337-30189835	Bra007336.gene	A09:30189588-30189804	IR	3	3	-	Ex.ONT.18032.2	2.38	3.73901e-01	1.00000e+00	0|0|0	7.14285714285714|0|0	A09_30189588_30189804_R_Ex.ONT.18032.2_1
A08:20717711-20718031	Bra030519.gene	A08:20717842-20717971	IR	2	3	-	Ex.Bra030519	2.38	4.95025e-01	1.00000e+00	0|0|na	7.14285714285714|0|0	A08_20717842_20717971_R_Ex.Bra030519_1
A08:20717598-20717841	Bra030519.gene	A08:20717659-20717740	IR	2	3	-	Ex.ONT.16956.1	2.38	4.95025e-01	1.00000e+00	0|0|na	7.14285714285714|0|0	A08_20717659_20717740_R_Ex.ONT.16956.1_1
A08:20717598-20717841	Bra030519.gene	A08:20717659-20717710	IR	2	3	-	Ex.Bra030519	2.38	4.95025e-01	1.00000e+00	0|0|na	7.14285714285714|0|0	A08_20717659_20717710_R_Ex.Bra030519_1
A07:678940-682169	Bra039006.gene	A07:679161-680211	IR	3	2	-	Ex.Bra039006	2.38	2.72228e-01	8.84648e-01	0|0|0	na|4.76190476190476|0	A07_679161_680211_R_Ex.Bra039006_1
A07:678940-681207	Bra039006.gene	A07:679161-680920	IR	3	2	-	Ex.ONT.13181.1	2.38	2.72228e-01	8.84648e-01	0|0|0	na|4.76190476190476|0	A07_679161_680920_R_Ex.ONT.13181.1_1
A07:2671751-2673632	Bra002005.gene	A07:2671902-2672304	IR	3	3	-	Ex.ONT.13232.1	2.38	3.73901e-01	1.00000e+00	0|0|0	0|7.14285714285714|0	A07_2671902_2672304_R_Ex.ONT.13232.1_1
A07:24357114-24358131	Bra015741.gene	A07:24357259-24357444	IR	3	3	-	Ex.ONT.15182.1	2.38	3.73901e-01	1.00000e+00	0|0|0	7.14285714285714|0|0	A07_24357259_24357444_R_Ex.ONT.15182.1_1
A07:24356891-24357651	Bra015741.gene	A07:24357076-24357444	IR	3	3	-	Ex.Bra015741	2.38	3.73901e-01	1.00000e+00	0|0|0	7.14285714285714|0|0	A07_24357076_24357444_R_Ex.Bra015741_1
A07:24356891-24357258	Bra015741.gene	A07:24357018-24357113	IR	3	3	-	Ex.ONT.15182.1	2.38	3.73901e-01	1.00000e+00	0|0|0	7.14285714285714|0|0	A07_24357018_24357113_R_Ex.ONT.15182.1_1
A07:18995424-18995957	Bra003912.gene	A07:18995451-18995864	IR	3	3	-	Ex.Bra003912	2.38	3.73901e-01	1.00000e+00	0|0|0	0|0|7.14285714285714	A07_18995451_18995864_R_Ex.Bra003912_1
A07:11788837-11789341	Bra012174.gene	A07:11788948-11789226	IR	3	3	-	Ex.Bra012174	2.38	3.73901e-01	9.80374e-01	0|0|0	0|7.14285714285714|0	A07_11788948_11789226_R_Ex.Bra012174_1
A07:11788837-11789103	Bra012174.gene	A07:11788948-11789037	IR	3	3	-	Ex.ONT.13452.1	2.38	3.73901e-01	9.80374e-01	0|0|0	0|7.14285714285714|0	A07_11788948_11789037_R_Ex.ONT.13452.1_1
A06:6618040-6618418	Bra025933.gene	A06:6618117-6618256	IR	3	2	-	Ex.Bra025933	2.38	2.72228e-01	6.72552e-01	0|0|0	na|0|4.76190476190476	A06_6618117_6618256_R_Ex.Bra025933_1
A06:20371365-20371706	Bra037500.gene	A06:20371513-20371598	IR	3	3	-	ONT.12881.2	2.38	3.73901e-01	8.15589e-01	0|0|0	0|0|7.14285714285714	A06_20371513_20371598_R_ONT.12881.2_1
A05:16609039-16611119	Bra031337.gene	A05:16609736-16610914	IR	3	3	-	Ex.Bra031337	2.38	3.73901e-01	6.48422e-01	0|0|0	0|7.14285714285714|0	A05_16609736_16610914_R_Ex.Bra031337_1
A04:11982426-11982508	Bra034281.gene	A04:11982426-11982431	TSS|A5SS	3	3	-	TSS.ONT.7749.1	2.38	7.61118e-01	1.00000e+00	82.6086956521739|77.2727272727273|94.1176470588235	93.75|76.4705882352941|90.9090909090909	A04_11982426_11982508_S_TSS.ONT.7749.1_1
A03:16783366-16783835	Bra001510.gene	A03:16783440-16783814	IR	3	3	-	Ex.ONT.6735.2	2.38	3.73901e-01	5.01735e-01	0|0|0	0|7.14285714285714|0	A03_16783440_16783814_R_Ex.ONT.6735.2_1
A02:6358530-6360914	Bra035593.gene	A02:6360580-6360711	IR	3	3	-	Ex.ONT.3489.1	2.38	3.58648e-01	4.49021e-01	0.291545189504373|0|0	7.07395498392283|0|0.369913686806412	A02_6360580_6360711_R_Ex.ONT.3489.1_1
A02:23531250-23531330	Bra020631.gene	A02:23531250-23531255	A5SS	3	3	-	Ex.TSS.ONT.2970.1	2.38	3.39324e-01	4.09859e-01	93.2203389830508|88.659793814433|88.2352941176471	94.4444444444444|89.4736842105263|93.3333333333333	A02_23531250_23531330_S_Ex.TSS.ONT.2970.1_1
A10:9995458-9995547	Bra002382.gene	A10:9995546-9995547	A5SS	2	2	-	Bra002382	2.37	3.46318e-01	1.00000e+00	90|93.75|na	93.75|94.7368421052632|na	A10_9995458_9995547_S_Bra002382_1
A10:6410003-6410118	Bra002973.gene	A10:6410003-6410006	A5SS	3	3	-	ONT.20314.2	2.37	4.34363e-01	1.00000e+00	9.9437148217636|15.3005464480874|12.4031007751938	10.6227106227106|18.2291666666667|15.9090909090909	A10_6410003_6410118_S_ONT.20314.2_1
A08:18791063-18792353	Bra016688.gene	A08:18792111-18792311	IR (overlapping region)	3	3	-	Ex.ONT.16824.2	2.37	1.27804e-01	5.00857e-01	0|0|0	2.94117647058824|4.16666666666667|0	A08_18792111_18792311_R_Ex.ONT.16824.2_1
A05:18383114-18383791	Bra022442.gene	A05:18383620-18383742	IR	3	3	-	Ex.Bra022442	2.37	1.59923e-01	2.79528e-01	0.884955752212389|0|0	0|3.7037037037037|4.28571428571429	A05_18383620_18383742_R_Ex.Bra022442_1
A01:11454812-11455518	Bra033489.gene	A01:11455245-11455381	IR	2	2	-	ONT.1645.2	2.37	7.15821e-01	7.31746e-01	5.26315789473684|0|na	10|na|0	A01_11455245_11455381_R_ONT.1645.2_1
A10:15720067-15724248	Bra009493.gene	A10:15720959-15721021	IR	3	3	-	Bra009493	2.36	7.40112e-01	1.00000e+00	20.6896551724138|0|5.55555555555556	9.52380952380952|8|15.7894736842105	A10_15720959_15721021_R_Bra009493_1
A09:4802159-4802256	Bra037181.gene	A09:4802159-4802162	A5SS	3	3	-	Ex.Bra037181	2.36	3.24201e-01	1.00000e+00	27.2727272727273|23.728813559322|30.7692307692308	28.5714285714286|30.2752293577982|30	A09_4802159_4802256_S_Ex.Bra037181_1
A08:18475094-18475466	Bra016603.gene	A08:18475204-18475297	IR	3	3	-	Ex.ONT.15964.1	2.36	5.00853e-01	1.00000e+00	0|6.25|0	5|0|8.33333333333333	A08_18475204_18475297_R_Ex.ONT.15964.1_1
A08:18474542-18474934	Bra016603.gene	A08:18474752-18474826	IR	3	3	-	Ex.ONT.15964.1	2.36	5.00853e-01	1.00000e+00	0|6.25|0	5|0|8.33333333333333	A08_18474752_18474826_R_Ex.ONT.15964.1_1
A08:14036519-14036772	Bra010493.gene	A08:14036519-14036521	TSS|A3SS	3	3	-	TSS.ONT.16542.1	2.36	7.78819e-01	1.00000e+00	30.4347826086957|32.5|37.037037037037	45.4545454545455|40.9090909090909|20.6896551724138	A08_14036519_14036772_S_TSS.ONT.16542.1_1
A04:5653928-5654009	Bra032708.gene	A04:5653928-5653935	TSS|A5SS	3	3	-	TSS.ONT.7536.3	2.36	5.05222e-01	5.10303e-01	0|1.38888888888889|3.2258064516129	10|1.69491525423729|0	A04_5653928_5654009_S_TSS.ONT.7536.3_1
A01:11413421-11413524	Bra033493.gene	A01:11413521-11413525	A5SS	3	3	-	Ex.Bra033493	2.36	4.40408e-01	4.50170e-01	11.9047619047619|5.17241379310345|13.265306122449	14.7058823529412|11.9047619047619|10.8108108108108	A01_11413421_11413524_S_Ex.Bra033493_1
A10:6710670-6710922	Bra002934.gene	A10:6710670-6710687	TSS|A5SS	3	3	-	TSS.ONT.20325.7	2.35	8.44512e-01	1.00000e+00	77.3584905660377|44.4444444444444|57.7777777777778	72.9166666666667|52.7027027027027|61	A10_6710670_6710922_S_TSS.ONT.20325.7_1
A10:6710668-6710922	Bra002934.gene	A10:6710668-6710687	TSS|A5SS	3	3	-	TSS.ONT.20325.7	2.35	8.44512e-01	1.00000e+00	77.3584905660377|44.4444444444444|57.7777777777778	72.9166666666667|52.7027027027027|61	A10_6710668_6710922_S_TSS.ONT.20325.7_1
A10:6710666-6710922	Bra002934.gene	A10:6710666-6710687	TSS|A5SS	3	3	-	TSS.ONT.20325.7	2.35	8.44512e-01	1.00000e+00	77.3584905660377|44.4444444444444|57.7777777777778	72.9166666666667|52.7027027027027|61	A10_6710666_6710922_S_TSS.ONT.20325.7_1
A05:21373658-21373743	Bra027387.gene	A05:21373658-21373659	A5SS	3	3	-	Ex.TSS.Bra027387	2.35	3.16148e-01	5.66891e-01	90.547263681592|87.3456790123457|84.2105263157895	89.1213389121339|88.4920634920635|91.5322580645161	A05_21373658_21373743_S_Ex.TSS.Bra027387_1
A10:8091109-8091182	Bra002716.gene	A10:8091179-8091183	A5SS	3	3	-	Ex.TSS.Bra002716	2.33	5.15764e-01	1.00000e+00	11.2903225806452|21.1538461538462|17.7777777777778	16.2162162162162|21.4285714285714|19.5652173913043	A10_8091109_8091182_S_Ex.TSS.Bra002716_1
A09:5853191-5853348	Bra036720.gene	A09:5853191-5853194	A5SS	3	3	-	Ex.Bra036720	2.33	3.99355e-01	1.00000e+00	7.8125|8.86075949367089|2.72108843537415	9.02777777777778|11.4093959731544|5.94059405940594	A09_5853191_5853348_S_Ex.Bra036720_1
A08:18644924-18646496	Bra016649.gene	A08:18645343-18645403	MES	3	2	-	Bra016649	2.33	7.66615e-01	1.00000e+00	52.9411764705882|47.5409836065574|34.375	na|46|48.5714285714286	A08_18644924_18646496_W_Bra016649_3
A06:4569028-4569125	Bra019764.gene	A06:4569028-4569033	A3SS	3	3	-	Ex.TSS.Bra019764	2.33	3.41700e-01	8.21018e-01	90.4347826086957|94.7019867549669|93.8461538461538	91.869918699187|97.0873786407767|97.029702970297	A06_4569028_4569125_S_Ex.TSS.Bra019764_1
A03:22000549-22000626	Bra012840.gene	A03:22000549-22000553	A5SS	3	3	-	Ex.Bra012840	2.33	1.87465e-01	2.56810e-01	4.54545454545455|2.8|4.74308300395257	4.9645390070922|9.02777777777778|5.09554140127389	A03_22000549_22000626_S_Ex.Bra012840_1
A03:13530533-13530606	Bra000853.gene	A03:13530533-13530536	A5SS	3	3	-	Ex.Bra000853	2.33	4.61705e-01	6.01798e-01	12.2641509433962|13.0434782608696|11.5942028985507	16.0493827160494|18.6813186813187|9.16666666666667	A03_13530533_13530606_S_Ex.Bra000853_1
A09:3978411-3978522	Bra035836.gene	A09:3978411-3978414	A5SS	3	3	-	Ex.TSS.Bra035836	2.32	4.37665e-01	1.00000e+00	11.0294117647059|9.61538461538462|6.93069306930693	7.35294117647059|15.7142857142857|11.4754098360656	A09_3978411_3978522_S_Ex.TSS.Bra035836_1
A08:19638414-19638554	Bra030777.gene	A08:19638489-19638554	TSS|A5SS	3	3	-	TSS.ONT.16882.2	2.32	2.99684e-01	1.00000e+00	0|0|2.22222222222222	0|2.94117647058824|6.25	A08_19638414_19638554_S_TSS.ONT.16882.2_1
A07:23651279-23651383	Bra015883.gene	A07:23651380-23651383	A5SS	3	3	-	ONT.15132.2	2.32	6.52334e-01	1.00000e+00	8.51063829787234|6.38297872340426|14.7058823529412	19.047619047619|5|12.5	A07_23651279_23651383_S_ONT.15132.2_1
A05:18383743-18384226	Bra022442.gene	A05:18383834-18383976	IR	3	3	-	Ex.ONT.10464.1	2.32	1.62197e-01	2.83369e-01	0.884955752212389|0|0	0|3.57142857142857|4.28571428571429	A05_18383834_18383976_R_Ex.ONT.10464.1_1
A05:18383743-18384226	Bra022442.gene	A05:18383792-18383976	IR	3	3	-	ONT.10464.3	2.32	1.62197e-01	2.83369e-01	0.884955752212389|0|0	0|3.57142857142857|4.28571428571429	A05_18383792_18383976_R_ONT.10464.3_1
A01:672450-672519	Bra011765.gene	A01:672450-672453	A5SS	3	3	-	Ex.TSS.Bra011765	2.32	5.09718e-01	5.70990e-01	67.5925925925926|74.6031746031746|74.3801652892562	74.1379310344828|70.8333333333333|78.5714285714286	A01_672450_672519_S_Ex.TSS.Bra011765_1
A01:669340-672519	Bra011765.gene	A01:669340-672453	A5SS	3	3	-	Ex.TSS.ONT.46.2	2.32	5.09718e-01	5.70867e-01	67.5925925925926|74.6031746031746|74.3801652892562	74.1379310344828|70.8333333333333|78.5714285714286	A01_669340_672519_S_Ex.TSS.ONT.46.2_1
A01:22776037-22776378	Bra021170.gene	A01:22776123-22776249	SES	3	3	-	Bra021170	2.32	4.70222e-02	5.00607e-02	48.2758620689655|50.4854368932039|50	50.9803921568627|52.5|52.2522522522522	A01_22776037_22776378_W_Bra021170_1
Scaffold000169:190508-192347	Bra039579.gene	Scaffold000169:190732-190864	IR	3	3	-	Ex.ONT.21889.3	2.31	1.01614e-02	1.00000e+00	5.3475935828877|4.79041916167665|3.81944444444444	6.64819944598338|6.81818181818182|7.41758241758242	Scaffold000169_190732_190864_R_Ex.ONT.21889.3_1
Scaffold000169:190502-192347	Bra039579.gene	Scaffold000169:190731-190864	IR	3	3	-	Ex.ONT.21889.2	2.31	1.01614e-02	1.00000e+00	5.3475935828877|4.79041916167665|3.81944444444444	6.64819944598338|6.81818181818182|7.41758241758242	Scaffold000169_190731_190864_R_Ex.ONT.21889.2_1
A06:16268262-16268361	Bra024417.gene	A06:16268262-16268268	A5SS	3	3	-	Ex.TSS.Bra024417	2.31	2.51880e-01	5.30451e-01	92.9078014184397|92.4657534246575|90.7801418439716	91.1764705882353|95.6896551724138|96.2121212121212	A06_16268262_16268361_S_Ex.TSS.Bra024417_1
A03:31597099-31597838	Bra017901.gene	A03:31597150-31597518	IR	3	3	-	Ex.ONT.7340.1	2.31	1.18005e-01	1.72119e-01	0|0|0	3.7037037037037|0|3.2258064516129	A03_31597150_31597518_R_Ex.ONT.7340.1_1
A03:14591468-14591557	Bra001063.gene	A03:14591554-14591558	A5SS	3	3	-	Ex.Bra001063	2.31	5.80746e-01	7.62983e-01	19.2307692307692|18.5185185185185|12.7272727272727	13.7931034482759|18.6046511627907|25	A03_14591468_14591557_S_Ex.Bra001063_1
A01:141269-141457	Bra011869.gene	A01:141419-141457	TSS|A5SS	3	3	-	TSS.ONT.1046.30	2.31	6.47960e-01	6.53381e-01	6.25|0|6.66666666666667	5.55555555555556|14.2857142857143|0	A01_141269_141457_S_TSS.ONT.1046.30_1
A01:141269-141442	Bra011869.gene	A01:141419-141442	TSS|A5SS	3	3	-	TSS.ONT.1046.30	2.31	6.47960e-01	6.53381e-01	6.25|0|6.66666666666667	5.55555555555556|14.2857142857143|0	A01_141269_141442_S_TSS.ONT.1046.30_1
A01:141269-141427	Bra011869.gene	A01:141419-141427	TSS|A5SS	3	3	-	TSS.ONT.1046.30	2.31	6.47960e-01	6.53381e-01	6.25|0|6.66666666666667	5.55555555555556|14.2857142857143|0	A01_141269_141427_S_TSS.ONT.1046.30_1
A09:8179056-8180227	Bra027030.gene	A09:8179848-8179856	SES	3	3	-	Bra027030	2.3	1.90438e-01	1.00000e+00	0|0|0	5|0|1.88679245283019	A09_8179056_8180227_W_Bra027030_1
A10:14412009-14412105	Bra009303.gene	A10:14412102-14412106	A5SS	3	3	-	Ex.TSS.Bra009303	2.29	6.48446e-01	1.00000e+00	3.7037037037037|5.95238095238095|9.09090909090909	5.26315789473684|3.125|17.2413793103448	A10_14412009_14412105_S_Ex.TSS.Bra009303_1
A06:2309659-2309743	Bra018726.gene	A06:2309659-2309665	A5SS	3	3	-	Ex.ONT.11011.1	2.29	2.61529e-01	5.89732e-01	90.6542056074766|87.5|90.3614457831325	92.3076923076923|89.0909090909091|94	A06_2309659_2309743_S_Ex.ONT.11011.1_1
A06:12297625-12297708	Bra019474.gene	A06:12297625-12297628	A5SS	3	3	-	Ex.ONT.11489.1	2.29	4.08234e-01	8.37938e-01	16.9491525423729|13.5922330097087|12	15.2173913043478|13.7931034482759|20.4081632653061	A06_12297625_12297708_S_Ex.ONT.11489.1_1
A10:5700855-5700926	Bra003055.gene	A10:5700855-5700858	A5SS	3	3	-	Ex.Bra003055	2.28	7.40683e-01	1.00000e+00	19.047619047619|20.3703703703704|17.6470588235294	11.5384615384615|33.3333333333333|19.047619047619	A10_5700855_5700926_S_Ex.Bra003055_1
A07:8764657-8764778	ONT.14408	A07:8764657-8764660	A3SS	3	3	-	ONT.14408.3	2.28	7.29548e-01	1.00000e+00	13.0434782608696|11.4285714285714|24.2424242424242	26.4705882352941|10.3448275862069|18.75	A07_8764657_8764778_S_ONT.14408.3_1
A06:20581153-20581459	Bra025416.gene	A06:20581153-20581156	A5SS	3	3	-	Ex.Bra025416	2.28	4.06726e-01	8.92448e-01	8.57142857142857|12.2950819672131|7.95454545454545	15.8730158730159|10.8108108108108|8.98876404494382	A06_20581153_20581459_S_Ex.Bra025416_1
A07:4965060-4965133	Bra015170.gene	A07:4965130-4965134	A5SS	3	3	-	Ex.Bra015170	2.27	1.40624e-01	4.51096e-01	4.91228070175439|4.71380471380471|5.11811023622047	5.63380281690141|6.2992125984252|9.61538461538462	A07_4965060_4965133_S_Ex.Bra015170_1
A07:2009116-2009199	Bra002080.gene	A07:2009116-2009124	A3SS	3	3	-	Ex.TSS.ONT.14262.1	2.27	4.59740e-01	1.00000e+00	20.5714285714286|19.3236714975845|19.6428571428571	19.1666666666667|19.5652173913043|27.6119402985075	A07_2009116_2009199_S_Ex.TSS.ONT.14262.1_1
A06:7749436-7750481	Bra025792.gene	A06:7749668-7749898	IR	2	2	-	Ex.ONT.12427.11	2.27	4.22650e-01	1.00000e+00	na|0|0	4.54545454545455|0|na	A06_7749668_7749898_R_Ex.ONT.12427.11_1
A06:3023082-3023340	Bra018607.gene	A06:3023144-3023222	IR	3	3	-	Ex.Bra018607	2.27	3.68432e-01	8.65352e-01	4|0|0	5.55555555555556|5.26315789473684|0	A06_3023144_3023222_R_Ex.Bra018607_1
A05:6116677-6117002	Bra005541.gene	A05:6116758-6116903	IR	3	2	-	Ex.Bra005541	2.27	2.72228e-01	5.22520e-01	0|0|0	na|0|4.54545454545455	A05_6116758_6116903_R_Ex.Bra005541_1
A05:6116393-6116757	Bra005541.gene	A05:6116573-6116676	IR	3	2	-	Ex.Bra005541	2.27	2.72228e-01	5.22520e-01	0|0|0	na|0|4.54545454545455	A05_6116573_6116676_R_Ex.Bra005541_1
A04:18258661-18260753	Bra037698.gene	A04:18258720-18260240	IR (overlapping region)	3	2	-	Ex.ONT.8737.2	2.27	2.72228e-01	4.41135e-01	0|0|0	4.54545454545455|0|na	A04_18258720_18260240_R_Ex.ONT.8737.2_1
A04:18258655-18260753	Bra037698.gene	A04:18258720-18260245	IR (overlapping region)	3	2	-	Ex.ONT.8737.1	2.27	2.72228e-01	4.41135e-01	0|0|0	4.54545454545455|0|na	A04_18258720_18260245_R_Ex.ONT.8737.1_1
A09:27306430-27307009	Bra036791.gene	A09:27306760-27306871	IR	3	3	-	Ex.ONT.19438.1	2.26	4.95534e-01	1.00000e+00	2.04081632653061|0|0	0|0|8.82352941176471	A09_27306760_27306871_R_Ex.ONT.19438.1_1
A02:21722734-21723215	Bra032945.gene	A02:21722791-21723007	IR	3	3	-	Ex.ONT.2923.7	2.26	2.95659e-01	3.53232e-01	3.10077519379845|0.69204152249135|1.4018691588785	3.37837837837838|7.27272727272727|1.33333333333333	A02_21722791_21723007_R_Ex.ONT.2923.7_1
A09:2116726-2117106	Bra036169.gene	A09:2116870-2116947	IR	3	3	-	Ex.Bra036169	2.25	5.33824e-01	1.00000e+00	2.77777777777778|0|0	0|0|9.52380952380952	A09_2116870_2116947_R_Ex.Bra036169_1
A06:2995166-2997673	Bra018611.gene	A06:2995931-2995979	MES	3	3	-	ONT.12192.2	2.25	6.45150e-01	1.00000e+00	12.962962962963|9.44206008583691|4.34782608695652	9.41176470588235|18.4210526315789|5.68181818181818	A06_2995166_2997673_W_ONT.12192.2_1
A02:16610409-16610503	Bra033146.gene	A02:16610500-16610503	A3SS	3	3	-	Ex.TSS.Bra033146	2.25	8.48726e-02	9.94510e-02	95.0617283950617|94.475138121547|93.953488372093	94.9579831932773|98.1132075471698|97.1830985915493	A02_16610409_16610503_S_Ex.TSS.Bra033146_1
A09:14497257-14497618	Bra017364.gene	A09:14497407-14497476	IR	3	3	-	Ex.Bra017364	2.24	1.38158e-01	6.84739e-01	0|0|0	0|4.16666666666667|2.56410256410256	A09_14497407_14497476_R_Ex.Bra017364_1
A08:4745657-4745869	Bra014000.gene	A08:4745657-4745659	A3SS	3	3	-	Ex.TSS.ONT.16272.5	2.24	5.49759e-01	1.00000e+00	37.0786516853933|39.1304347826087|34.6938775510204	44.9275362318841|38.8059701492537|33.8983050847458	A08_4745657_4745869_S_Ex.TSS.ONT.16272.5_1
A08:18790023-18792404	Bra016688.gene	A08:18792114-18792311	IR (overlapping region)	3	3	-	Ex.ONT.16824.1	2.24	1.38158e-01	5.41352e-01	0|0|0	2.56410256410256|4.16666666666667|0	A08_18792114_18792311_R_Ex.ONT.16824.1_1
A03:6670684-6670871	Bra029167.gene	A03:6670866-6670871	TSS|A5SS	3	3	-	TSS.Bra029167	2.24	3.08015e-01	3.12917e-01	74.0506329113924|79.8061389337641|74.2671009771987	78.3908045977011|77.6234567901235|78.816199376947	A03_6670684_6670871_S_TSS.Bra029167_1
A01:26730484-26730791	Bra040507.gene	A01:26730581-26730691	SES	3	3	-	Bra040507	2.24	2.95439e-01	3.23049e-01	84.7222222222222|85|88.4297520661157	90.9090909090909|86|87.9518072289157	A01_26730484_26730791_W_Bra040507_1
A10:2949727-2949850	Bra033317.gene	A10:2949727-2949736	A3SS	3	3	-	Ex.Bra033317	2.23	4.14981e-01	1.00000e+00	93.8144329896907|96.3917525773196|92.5233644859813	92.5|100|96.9230769230769	A10_2949727_2949850_S_Ex.Bra033317_1
A10:14015780-14015855	Bra009397.gene	A10:14015780-14015782	A5SS	3	3	-	Ex.Bra009397	2.23	3.73795e-01	1.00000e+00	95.4022988505747|92.4242424242424|93.2584269662921	94.1176470588235|93.6507936507936|100	A10_14015780_14015855_S_Ex.Bra009397_1
A09:1145129-1147813	Bra036227.gene	A09:1146758-1147117	IR	3	3	-	Ex.ONT.17036.1	2.23	4.50866e-01	1.00000e+00	0|5|0	0|7.14285714285714|4.54545454545455	A09_1146758_1147117_R_Ex.ONT.17036.1_1
A08:10886402-10886486	Bra020850.gene	A08:10886402-10886405	A5SS	3	3	-	Ex.Bra020850	2.23	4.11939e-01	1.00000e+00	5.10948905109489|5.78512396694215|5.73770491803279	3.2258064516129|8.57142857142857|11.5384615384615	A08_10886402_10886486_S_Ex.Bra020850_1
A04:18775009-18775987	Bra039311.gene	A04:18775063-18775750	IR	3	3	-	ONT.8773.2	2.23	1.22715e-01	2.00068e-01	2.89256198347107|3.76344086021505|1.70212765957447	5.2863436123348|3.21100917431193|6.55737704918033	A04_18775063_18775750_R_ONT.8773.2_1
A09:36000818-36000910	Bra026908.gene	A09:36000907-36000911	A5SS	3	3	-	Ex.TSS.Bra026908	2.22	6.14588e-01	1.00000e+00	12.6582278481013|17.1171171171171|16.0493827160494	25|12.3287671232877|15.1515151515152	A09_36000818_36000910_S_Ex.TSS.Bra026908_1
A09:24356175-24356429	Bra024739.gene	A09:24356292-24356372	IR	3	3	-	Ex.ONT.19326.1	2.22	3.73901e-01	1.00000e+00	0|0|0	0|0|6.66666666666667	A09_24356292_24356372_R_Ex.ONT.19326.1_1
A09:1457633-1457715	Bra034245.gene	A09:1457705-1457715	A3SS	3	3	-	Bra034245	2.22	1.89934e-01	9.40994e-01	85.6441717791411|88.1853281853282|89.8642533936652	91.4798206278027|89.6057347670251|89.2638036809816	A09_1457633_1457715_S_Bra034245_1
A09:12286730-12287108	Bra017602.gene	A09:12286826-12286943	IR	3	3	-	Ex.Bra017602	2.22	1.74252e-01	8.35662e-01	0|1.0989010989011|0	3.79746835443038|0|3.94736842105263	A09_12286826_12286943_R_Ex.Bra017602_1
A07:22908970-22909054	Bra016057.gene	A07:22909051-22909054	A5SS	3	3	-	ONT.15072.2	2.22	4.13321e-01	1.00000e+00	11.5384615384615|12.1212121212121|8.69565217391304	11.1111111111111|17.3913043478261|10.5263157894737	A07_22908970_22909054_S_ONT.15072.2_1
A07:11789038-11789364	Bra012174.gene	A07:11789104-11789226	IR	3	3	-	Ex.ONT.13452.1	2.22	3.73901e-01	9.80374e-01	0|0|0	0|6.66666666666667|0	A07_11789104_11789226_R_Ex.ONT.13452.1_1
A06:7262379-7262889	Bra025731.gene	A06:7262537-7262762	IR	3	3	-	Ex.ONT.12409.2	2.22	3.73901e-01	9.34698e-01	0|0|0	0|0|6.66666666666667	A06_7262537_7262762_R_Ex.ONT.12409.2_1
A06:7262379-7262889	Bra025731.gene	A06:7262522-7262762	IR	3	3	-	Ex.Bra025731	2.22	3.73901e-01	9.34698e-01	0|0|0	0|0|6.66666666666667	A06_7262522_7262762_R_Ex.Bra025731_1
A05:2857717-2858401	Bra004993.gene	A05:2858092-2858169	IR	3	3	-	Ex.ONT.10046.1	2.22	3.73901e-01	7.06218e-01	0|0|0	0|0|6.66666666666667	A05_2858092_2858169_R_Ex.ONT.10046.1_1
A05:1186741-1187119	Bra004641.gene	A05:1186830-1187030	IR	3	3	-	Ex.ONT.9946.2	2.22	3.73901e-01	6.36622e-01	0|0|0	0|6.66666666666667|0	A05_1186830_1187030_R_Ex.ONT.9946.2_1
A05:1186741-1187119	Bra004641.gene	A05:1186830-1187029	IR	3	3	-	Ex.ONT.9946.1	2.22	3.73901e-01	6.36622e-01	0|0|0	0|6.66666666666667|0	A05_1186830_1187029_R_Ex.ONT.9946.1_1
A05:1186741-1186927	Bra004641.gene	A05:1186830-1186918	IR	3	3	-	Ex.Bra004641	2.22	3.73901e-01	6.36622e-01	0|0|0	0|6.66666666666667|0	A05_1186830_1186918_R_Ex.Bra004641_1
A03:3807331-3807842	Bra006500.gene	A03:3807492-3807563	IR	2	3	-	Ex.ONT.5983.2	2.22	4.95025e-01	7.25585e-01	0|0|na	0|0|6.66666666666667	A03_3807492_3807563_R_Ex.ONT.5983.2_1
A03:3807331-3807813	Bra006500.gene	A03:3807489-3807563	IR	2	3	-	Ex.Bra006500	2.22	4.95025e-01	7.25585e-01	0|0|na	0|0|6.66666666666667	A03_3807489_3807563_R_Ex.Bra006500_1
A03:28537352-28537687	Bra023975.gene	A03:28537385-28537495	IR	3	3	-	Ex.Bra023975	2.22	3.73901e-01	5.37409e-01	0|0|0	6.66666666666667|0|0	A03_28537385_28537495_R_Ex.Bra023975_1
A03:22327938-22328313	Bra012781.gene	A03:22328172-22328247	IR	3	3	-	Ex.Bra012781	2.22	3.73901e-01	5.19015e-01	0|0|0	0|0|6.66666666666667	A03_22328172_22328247_R_Ex.Bra012781_1
A03:21551057-21551602	Bra012917.gene	A03:21551261-21551354	IR	3	3	-	Ex.ONT.5325.1	2.22	3.73901e-01	5.17022e-01	0|0|0	0|6.66666666666667|0	A03_21551261_21551354_R_Ex.ONT.5325.1_1
A03:16783366-16784084	Bra001510.gene	A03:16783440-16783949	IR	3	3	-	Ex.Bra001510	2.22	3.73901e-01	5.01735e-01	0|0|0	0|6.66666666666667|0	A03_16783440_16783949_R_Ex.Bra001510_1
A01:2198726-2199769	Bra011430.gene	A01:2199308-2199410	IR	3	3	-	Ex.ONT.165.1	2.22	3.73901e-01	3.96904e-01	0|0|0	6.66666666666667|0|0	A01_2199308_2199410_R_Ex.ONT.165.1_1
A09:29981814-29982495	ONT.18020	A09:29981908-29982019	SES	3	3	-	ONT.18020.3	2.21	3.00617e-01	1.00000e+00	61.7647058823529|57.2815533980583|58.8888888888889	60.8108108108108|59.6774193548387|64.0625	A09_29981814_29982495_W_ONT.18020.3_1
A09:29242283-29242374	Bra007173.gene	A09:29242283-29242287	A5SS	3	3	-	Ex.Bra007173	2.21	2.27088e-01	1.00000e+00	8.04597701149425|12.5|12.0879120879121	12.2448979591837|14.2857142857143|12.7272727272727	A09_29242283_29242374_S_Ex.Bra007173_1
A09:13298367-13298759	Bra017504.gene	A09:13298438-13298497	SES	3	3	-	Bra017504	2.21	6.25141e-01	1.00000e+00	89.2857142857143|96.6292134831461|93.75	88.3211678832117|100|97.9865771812081	A09_13298367_13298759_W_Bra017504_1
A06:17548862-17549578	Bra009738.gene	A06:17549040-17549466	IR	3	3	-	Ex.Bra009738	2.21	1.58185e-01	3.36302e-01	2.10526315789474|0.943396226415094|2.29885057471264	5.88235294117647|1.75438596491228|4.34782608695652	A06_17549040_17549466_R_Ex.Bra009738_1
A04:14929406-14929494	Bra021844.gene	A04:14929492-14929494	A5SS	3	3	-	ONT.8555.3	2.21	7.57106e-02	1.19736e-01	2.35294117647059|2.46913580246914|4.83870967741935	5.35714285714286|6.25|4.6875	A04_14929406_14929494_S_ONT.8555.3_1
A02:6497093-6497172	Bra035563.gene	A02:6497172-6497172	A5SS	3	3	-	Ex.ONT.3497.1	2.21	5.72835e-01	5.78189e-01	66.6666666666667|60.7142857142857|70.1149425287356	65.9574468085106|65.4545454545455|72.7272727272727	A02_6497093_6497172_S_Ex.ONT.3497.1_1
A01:5307841-5308582	Bra013380.gene	A01:5307886-5308364	IR	3	3	-	Ex.Bra013380	2.21	1.26360e-01	1.39761e-01	0|0|0	2.77777777777778|3.84615384615385|0	A01_5307886_5308364_R_Ex.Bra013380_1
A09:24125895-24126463	Bra024766.gene	A09:24125946-24126184	IR	3	3	-	Ex.ONT.17791.1	2.2	1.68734e-01	9.53532e-01	3.44827586206897|0|2.4390243902439	2.56410256410256|5.26315789473684|4.65116279069767	A09_24125946_24126184_R_Ex.ONT.17791.1_1
A08:18815006-18815704	Bra016694.gene	A08:18815216-18815637	IR	3	3	-	Ex.ONT.16825.2	2.2	4.08374e-01	1.00000e+00	2.27272727272727|5.55555555555556|5	3.7037037037037|5|10.7142857142857	A08_18815216_18815637_R_Ex.ONT.16825.2_1
A08:18815006-18815581	Bra016694.gene	A08:18815216-18815550	IR	3	3	-	Ex.ONT.16825.1	2.2	4.08374e-01	1.00000e+00	2.27272727272727|5.55555555555556|5	3.7037037037037|5|10.7142857142857	A08_18815216_18815550_R_Ex.ONT.16825.1_1
A08:15361485-15361657	Bra010725.gene	A08:15361485-15361488	A5SS	3	3	-	Ex.ONT.15777.1	2.2	3.97900e-01	1.00000e+00	14.8148148148148|9.09090909090909|12.280701754386	12.9032258064516|12.3711340206186|17.5	A08_15361485_15361657_S_Ex.ONT.15777.1_1
A08:11751783-11751928	Bra034611.gene	A08:11751869-11751929	A5SS	3	3	-	Ex.ONT.16439.4	2.2	1.89138e-02	6.54257e-02	2.12765957446809|1.31578947368421|2.5	4.76190476190476|4.50928381962865|3.27455919395466	A08_11751783_11751928_S_Ex.ONT.16439.4_1
A08:11751783-11751872	Bra034611.gene	A08:11751869-11751873	A5SS	3	3	-	Ex.Bra034611	2.2	1.89138e-02	6.54257e-02	2.12765957446809|1.31578947368421|2.5	4.76190476190476|4.50928381962865|3.27455919395466	A08_11751783_11751872_S_Ex.Bra034611_1
A07:5954059-5956199	Bra015074.gene	A07:5955145-5955356	IR	3	3	-	ONT.14334.2	2.2	7.98076e-01	1.00000e+00	13.5135135135135|21.7391304347826|0	16.6666666666667|4.34782608695652|20.8333333333333	A07_5955145_5955356_R_ONT.14334.2_1
A03:14556819-14556912	Bra001050.gene	A03:14556909-14556913	A5SS	3	3	-	Ex.Bra001050	2.2	4.64576e-01	6.10545e-01	9.00900900900901|10.7438016528926|5.43478260869565	10.958904109589|14.2857142857143|6.55737704918033	A03_14556819_14556912_S_Ex.Bra001050_1
A02:15729034-15729120	Bra018550.gene	A02:15729109-15729120	A3SS	3	3	-	ONT.2791.1	2.2	5.54623e-01	6.47431e-01	100|94.1176470588235|90	100|96.969696969697|93.75	A02_15729034_15729120_S_ONT.2791.1_1
A02:11033467-11033691	Bra007945.gene	A02:11033688-11033692	A5SS	3	3	-	Ex.ONT.3663.2	2.2	1.28165e-01	1.47479e-01	4.34782608695652|4.34782608695652|1.76470588235294	7.14285714285714|4.58015267175572|5.33333333333333	A02_11033467_11033691_S_Ex.ONT.3663.2_1
A01:6889034-6889114	Bra013653.gene	A01:6889109-6889114	A3SS	3	3	-	Ex.TSS.Bra013653	2.2	1.56053e-02	1.74933e-02	93.8511326860841|94.6058091286307|94.375	96.7741935483871|95.5056179775281|97.1428571428571	A01_6889034_6889114_S_Ex.TSS.Bra013653_1
A09:14496538-14497178	Bra017364.gene	A09:14496899-14496976	IR	3	3	-	Ex.ONT.19086.1	2.19	1.34791e-01	6.68179e-01	0|0|0	0|4|2.56410256410256	A09_14496899_14496976_R_Ex.ONT.19086.1_1
A06:6018554-6018660	Bra026055.gene	A06:6018658-6018660	A5SS	3	3	-	Ex.Bra026055	2.19	2.12545e-01	5.23604e-01	96.1538461538462|96.3541666666667|93.6842105263158	100|96.3414634146341|96.4285714285714	A06_6018554_6018660_S_Ex.Bra026055_1
A06:132023-132137	Bra038012.gene	A06:132113-132137	A3SS	3	3	-	Bra038012	2.19	4.01447e-01	8.27217e-01	100|93.6842105263158|92.5	97.2972972972973|97.5|97.9591836734694	A06_132023_132137_S_Bra038012_1
A08:1474791-1474868	Bra014351.gene	A08:1474791-1474794	A5SS	3	3	-	Ex.Bra014351	2.18	7.08730e-01	1.00000e+00	12.1495327102804|26.3888888888889|9.52380952380952	15.3846153846154|19.5652173913043|19.6428571428571	A08_1474791_1474868_S_Ex.Bra014351_1
A03:14056165-14056396	Bra000937.gene	A03:14056393-14056397	A5SS	3	3	-	Ex.Bra000937	2.18	3.87630e-01	5.07620e-01	9.09090909090909|12.5|13.7931034482759	12.1212121212121|12.3076923076923|17.5	A03_14056165_14056396_S_Ex.Bra000937_1
A08:17892023-17892186	Bra016481.gene	A08:17892182-17892186	A5SS	3	3	-	Ex.TSS.Bra016481	2.17	9.47751e-02	3.44680e-01	95.8230958230958|93.7106918238994|94.9324324324324	96.2616822429907|98.5611510791367|96.1538461538462	A08_17892023_17892186_S_Ex.TSS.Bra016481_1
A05:21340978-21341063	Bra027380.gene	A05:21341061-21341064	A3SS	3	3	-	Ex.Bra027380	2.17	8.24050e-01	1.00000e+00	24.2424242424242|33.3333333333333|30.7692307692308	14.2857142857143|38.4615384615385|42.1052631578947	A05_21340978_21341063_S_Ex.Bra027380_1
A03:11394205-11394867	Bra000490.gene	A03:11394304-11394620	IR	3	3	-	Ex.Bra000490	2.17	4.41000e-01	5.66912e-01	8.33333333333333|11.1111111111111|5.55555555555556	9.52380952380952|7.69230769230769|14.2857142857143	A03_11394304_11394620_R_Ex.Bra000490_1
A01:4786033-4786324	Bra013293.gene	A01:4786093-4786180	IR	3	2	-	Ex.Bra013293	2.17	2.72228e-01	3.00984e-01	0|0|0	na|0|4.34782608695652	A01_4786093_4786180_R_Ex.Bra013293_1
A10:15406617-15407076	Bra009426.gene	A10:15406617-15406636	TSS|A3SS	3	3	-	TSS.ONT.21616.1	2.16	7.93780e-01	1.00000e+00	50|63.1578947368421|50	46.6666666666667|68.4210526315789|54.5454545454545	A10_15406617_15407076_S_TSS.ONT.21616.1_1
A08:20501296-20501382	Bra030573.gene	A08:20501379-20501383	A5SS	3	3	-	Ex.Bra030573	2.16	3.42615e-01	1.00000e+00	9.3167701863354|5.17241379310345|4.82758620689655	9.90990990990991|10.0591715976331|5.81395348837209	A08_20501296_20501382_S_Ex.Bra030573_1
A05:22749180-22749727	Bra029844.gene	A05:22749370-22749449	IR	3	3	-	Ex.ONT.10691.1	2.16	1.17769e-01	2.14198e-01	0|0|0	3.44827586206897|0|3.03030303030303	A05_22749370_22749449_R_Ex.ONT.10691.1_1
A05:21043559-21044043	Bra027325.gene	A05:21043848-21043931	IR	3	3	-	Ex.ONT.10604.1	2.16	2.73707e-01	4.89369e-01	1.14942528735632|1.78571428571429|0	5.40540540540541|4|0	A05_21043848_21043931_R_Ex.ONT.10604.1_1
A03:11841822-11845162	Bra000568.gene	A03:11844778-11845057	SES	3	3	-	Bra000568	2.16	4.31550e-01	5.56365e-01	94.6107784431138|92.0318725099602|98.0392156862745	93.6170212765958|98.1818181818182|99.3506493506494	A03_11841822_11845162_W_Bra000568_1
A10:1116292-1116372	Bra015469.gene	A10:1116370-1116372	A3SS	3	3	-	ONT.20105.1	2.15	3.95239e-01	1.00000e+00	47.2103004291845|47.2826086956522|45.7142857142857	45.7627118644068|53.125|47.7611940298507	A10_1116292_1116372_S_ONT.20105.1_1
A04:1700812-1701648	Bra014602.gene	A04:1700812-1700813	A5SS	3	3	-	Ex.Bra014602	2.15	6.42293e-02	1.03274e-01	93.4065934065934|95.906432748538|94.0886699507389	95.8333333333333|96.8503937007874|97.1698113207547	A04_1700812_1701648_S_Ex.Bra014602_1
A03:10463255-10463369	ONT.6373	A03:10463366-10463370	A5SS	3	3	-	Ex.TSS.ONT.6373.2	2.15	5.41282e-01	6.92803e-01	19.3798449612403|16.4948453608247|22.680412371134	19.7530864197531|26.984126984127|18.2795698924731	A03_10463255_10463369_S_Ex.TSS.ONT.6373.2_1
A02:23987826-23988458	Bra020566.gene	A02:23987904-23988315	IR	3	3	-	Ex.ONT.4023.1	2.15	3.73901e-01	4.51244e-01	0|0|0	6.45161290322581|0|0	A02_23987904_23988315_R_Ex.ONT.4023.1_1
A01:11855276-11855384	Bra040698.gene	A01:11855378-11855385	A3SS	3	2	-	Ex.TSS.ONT.599.2	2.15	5.88905e-01	5.94294e-01	33.3333333333333|37.9310344827586|34.7826086956522	na|41.6666666666667|33.3333333333333	A01_11855276_11855384_S_Ex.TSS.ONT.599.2_1
A09:24125595-24126216	Bra024766.gene	A09:24125737-24126184	IR	3	3	-	Ex.Bra024766	2.14	1.74065e-01	9.85380e-01	3.33333333333333|0|2.38095238095238	2.4390243902439|5.26315789473684|4.44444444444444	A09_24125737_24126184_R_Ex.Bra024766_1
A05:4344084-4344169	Bra005261.gene	A05:4344084-4344090	A5SS	3	3	-	Ex.ONT.9071.1	2.14	1.11326e-01	2.17026e-01	2.35294117647059|0|1.33333333333333	4.41176470588235|1.79640718562874|3.90070921985816	A05_4344084_4344169_S_Ex.ONT.9071.1_1
A05:4344080-4344169	Bra005261.gene	A05:4344080-4344090	A5SS	3	3	-	Ex.ONT.9071.2	2.14	1.11326e-01	2.17026e-01	2.35294117647059|0|1.33333333333333	4.41176470588235|1.79640718562874|3.90070921985816	A05_4344080_4344169_S_Ex.ONT.9071.2_1
A04:18136233-18136595	Bra037730.gene	A04:18136332-18136507	IR	3	3	-	Ex.ONT.8005.1	2.14	2.95765e-01	4.77722e-01	0|2.27272727272727|0	0|5.55555555555556|3.125	A04_18136332_18136507_R_Ex.ONT.8005.1_1
A04:18136187-18136595	Bra037730.gene	A04:18136332-18136528	IR	3	3	-	Ex.Bra037730	2.14	2.95765e-01	4.77722e-01	0|2.27272727272727|0	0|5.55555555555556|3.125	A04_18136332_18136528_R_Ex.Bra037730_1
A01:22776037-22776378	Bra021170.gene	A01:22776162-22776249	SES	3	3	-	ONT.1926.1	2.14	5.24095e-01	5.55679e-01	93.9655172413793|100|92.0454545454545	100|98.75|93.6936936936937	A01_22776037_22776378_W_ONT.1926.1_1
A07:21645025-21645096	Bra004387.gene	A07:21645025-21645029	A5SS	3	3	-	Ex.TSS.Bra004387	2.13	4.41326e-01	1.00000e+00	93.3673469387755|90.7216494845361|93.4065934065934	91.9642857142857|99.2753623188406|92.6470588235294	A07_21645025_21645096_S_Ex.TSS.Bra004387_1
A07:19922385-19922992	Bra004066.gene	A07:19922909-19922973	IR	3	3	-	ONT.13858.3	2.13	7.08118e-01	1.00000e+00	29.0322580645161|26.8292682926829|35.4838709677419	25|40.9090909090909|31.8181818181818	A07_19922909_19922973_R_ONT.13858.3_1
A02:13608301-13608601	Bra008303.gene	A02:13608368-13608516	IR	3	3	-	ONT.2721.1	2.13	6.40648e-01	7.42998e-01	6.06060606060606|9.09090909090909|7.31707317073171	4.76190476190476|6.25|17.8571428571429	A02_13608368_13608516_R_ONT.2721.1_1
A10:15765130-15765402	Bra009505.gene	A10:15765130-15765152	A5SS	3	3	-	Ex.ONT.20877.3	2.12	6.44939e-01	1.00000e+00	9.45945945945946|18.75|14.0495867768595	19.7530864197531|9.58904109589041|19.2771084337349	A10_15765130_15765402_S_Ex.ONT.20877.3_1
A09:31205107-31205186	Bra007540.gene	A09:31205183-31205186	A3SS	3	3	-	Bra007540	2.12	6.27193e-01	1.00000e+00	100|88.8888888888889|100	100|100|95.2380952380952	A09_31205107_31205186_S_Bra007540_1
A09:28184612-28186514	Bra006985.gene	A09:28186481-28186491	IR	3	3	-	ONT.19477.2	2.12	4.90462e-01	1.00000e+00	3.63636363636364|6.74157303370786|7.47663551401869	10.7142857142857|3.00751879699248|10.4838709677419	A09_28186481_28186491_R_ONT.19477.2_1
A08:6157062-6157632	Bra039874.gene	A08:6157242-6157534	IR	3	3	-	Ex.ONT.16299.1	2.12	1.17018e-01	5.04513e-01	0|0|0	3.33333333333333|3.03030303030303|0	A08_6157242_6157534_R_Ex.ONT.16299.1_1
A08:6156887-6157241	Bra039874.gene	A08:6156986-6157061	IR	3	3	-	Ex.ONT.16299.1	2.12	1.17018e-01	5.04513e-01	0|0|0	3.33333333333333|3.03030303030303|0	A08_6156986_6157061_R_Ex.ONT.16299.1_1
A07:651798-652147	Bra039012.gene	A07:651970-652043	IR (overlapping region)	3	3	-	Ex.Bra039012	2.12	1.47297e-01	4.76871e-01	0|0|0	4.08163265306122|2.27272727272727|0	A07_651970_652043_R_Ex.Bra039012_1
A02:8463083-8463261	Bra022487.gene	A02:8463253-8463262	A3SS	3	3	-	Ex.Bra022487	2.12	5.13863e-01	6.49972e-01	4.58015267175572|5.42168674698795|7.79220779220779	13.2352941176471|7.27272727272727|3.63636363636364	A02_8463083_8463261_S_Ex.Bra022487_1
A02:21722734-21723181	Bra032945.gene	A02:21722853-21723064	IR	3	3	-	Ex.ONT.2923.5	2.12	1.85696e-01	2.21876e-01	1.96078431372549|0.347222222222222|0.938967136150235	2.72108843537415|5.55555555555556|1.33333333333333	A02_21722853_21723064_R_Ex.ONT.2923.5_1
A09:469154-469243	Bra037408.gene	A09:469154-469156	A3SS	3	3	-	Bra037408	2.11	7.56018e-01	1.00000e+00	13.0434782608696|6.38297872340426|0	8.10810810810811|0|17.6470588235294	A09_469154_469243_S_Bra037408_1
A06:3023223-3023881	Bra018607.gene	A06:3023341-3023485	IR	3	3	-	Ex.Bra018607	2.11	3.68856e-01	8.66189e-01	3.7037037037037|0|0	5.26315789473684|4.76190476190476|0	A06_3023341_3023485_R_Ex.Bra018607_1
A06:3023223-3023881	Bra018607.gene	A06:3023324-3023485	IR	3	3	-	Ex.ONT.11054.1	2.11	3.68856e-01	8.66189e-01	3.7037037037037|0|0	5.26315789473684|4.76190476190476|0	A06_3023324_3023485_R_Ex.ONT.11054.1_1
A04:18487787-18488167	Bra037639.gene	A04:18487897-18487992	IR	3	3	-	Ex.Bra037639	2.11	1.87469e-01	3.04700e-01	1.60919540229885|0.480769230769231|0.267379679144385	5.42635658914729|1.70940170940171|1.5625	A04_18487897_18487992_R_Ex.Bra037639_1
A03:5944080-5944280	Bra029025.gene	A03:5944279-5944280	A5SS	3	3	-	Ex.TSS.Bra029025	2.11	1.73508e-01	2.59127e-01	86.7977528089888|83.9024390243902|86.6180048661801	88.6178861788618|88.8888888888889|86.1538461538462	A03_5944080_5944280_S_Ex.TSS.Bra029025_1
A03:22104642-22105715	Bra012820.gene	A03:22104954-22105324	IR	3	3	-	Ex.ONT.5353.1	2.11	7.48658e-01	1.00000e+00	77.5510204081633|88.8888888888889|80	92.5925925925926|85.1851851851852|75	A03_22104954_22105324_R_Ex.ONT.5353.1_1
A06:2679920-2680008	Bra018677.gene	A06:2679920-2679923	A5SS	3	3	-	ONT.11033.2	2.1	6.07865e-02	1.42397e-01	16.6336633663366|17.8861788617886|17.8654292343387	20.9039548022599|19.1940615058325|18.5765983112183	A06_2679920_2680008_S_ONT.11033.2_1
A06:14528646-14529995	Bra010119.gene	A06:14528678-14528911	IR (overlapping region)	3	3	-	Ex.ONT.11539.2	2.1	1.16822e-01	2.42476e-01	0|1.58730158730159|0	4.44444444444444|1.88679245283019|1.5625	A06_14528678_14528911_R_Ex.ONT.11539.2_1
A03:16923314-16923737	Bra001535.gene	A03:16923480-16923573	IR	3	3	-	Ex.ONT.6744.1	2.1	1.56070e-01	2.09169e-01	0|0|0	2.12765957446809|4.16666666666667|0	A03_16923480_16923573_R_Ex.ONT.6744.1_1
A03:14307112-14307289	Bra000988.gene	A03:14307181-14307267	IR	3	3	-	Ex.Bra000988	2.1	1.56070e-01	2.04691e-01	0|0|0	4.16666666666667|0|2.12765957446809	A03_14307181_14307267_R_Ex.Bra000988_1
A10:13738986-13739169	Bra009029.gene	A10:13739169-13739169	A3SS	3	3	-	ONT.20736.5	2.09	4.33777e-01	1.00000e+00	2.77777777777778|2.12765957446809|3.125	7.14285714285714|7.14285714285714|0	A10_13738986_13739169_S_ONT.20736.5_1
A06:5182724-5183185	Bra019653.gene	A06:5183177-5183185	TSS|A5SS	3	3	-	TSS.ONT.12296.2	2.09	7.43422e-01	1.00000e+00	10.2040816326531|17.2413793103448|10.7142857142857	9.09090909090909|25.8064516129032|9.52380952380952	A06_5182724_5183185_S_TSS.ONT.12296.2_1
A03:14020641-14020995	Bra000933.gene	A03:14020641-14020643	A3SS	3	3	-	Ex.TSS.ONT.6553.2	2.09	2.73848e-01	3.58292e-01	12.9032258064516|18.2539682539683|14.6551724137931	17.96875|17.741935483871|16.3793103448276	A03_14020641_14020995_S_Ex.TSS.ONT.6553.2_1
A01:5768258-5769569	Bra013453.gene	A01:5768602-5769083	IR	3	3	-	Ex.ONT.338.2	2.09	3.15734e-01	3.51379e-01	6.97674418604651|5.88235294117647|2.94117647058824	8.33333333333333|9.09090909090909|4.65116279069767	A01_5768602_5769083_R_Ex.ONT.338.2_1
A01:17799278-17799655	Bra028379.gene	A01:17799517-17799598	IR	3	3	-	Ex.Bra028379	2.09	1.23686e-01	1.29330e-01	0|0|0	2.7027027027027|0|3.57142857142857	A01_17799517_17799598_R_Ex.Bra028379_1
A01:17799278-17799655	Bra028379.gene	A01:17799517-17799594	IR	3	3	-	Ex.ONT.1786.3	2.09	1.23686e-01	1.29330e-01	0|0|0	2.7027027027027|0|3.57142857142857	A01_17799517_17799594_R_Ex.ONT.1786.3_1
A09:5954363-5954599	Bra036702.gene	A09:5954450-5954530	IR	3	2	-	Ex.Bra036702	2.08	2.72228e-01	1.00000e+00	0|0|0	na|0|4.16666666666667	A09_5954450_5954530_R_Ex.Bra036702_1
A09:38402201-38402745	Bra032565.gene	A09:38402385-38402556	IR	3	3	-	Ex.Bra032565	2.08	3.73901e-01	1.00000e+00	0|0|0	0|6.25|0	A09_38402385_38402556_R_Ex.Bra032565_1
A09:22030482-22031502	ONT.17734	A09:22031301-22031383	IR (overlapping region)	3	3	-	Ex.ONT.17734.2	2.08	3.73901e-01	1.00000e+00	0|0|0	6.25|0|0	A09_22031301_22031383_R_Ex.ONT.17734.2_1
A08:13668462-13668903	Bra010420.gene	A08:13668519-13668744	IR	2	3	-	Ex.ONT.16521.1	2.08	4.95025e-01	1.00000e+00	na|0|0	0|6.25|0	A08_13668519_13668744_R_Ex.ONT.16521.1_1
A08:13668462-13668856	Bra010420.gene	A08:13668519-13668750	IR	2	3	-	Ex.Bra010420	2.08	4.95025e-01	1.00000e+00	na|0|0	0|6.25|0	A08_13668519_13668750_R_Ex.Bra010420_1
A07:687557-690402	Bra039005.gene	A07:687864-689923	IR	2	2	-	Ex.ONT.13182.1	2.08	4.22650e-01	1.00000e+00	na|0|0	na|4.16666666666667|0	A07_687864_689923_R_Ex.ONT.13182.1_1
A07:687557-690235	Bra039005.gene	A07:687789-689923	IR	2	2	-	Ex.Bra039005	2.08	4.22650e-01	1.00000e+00	na|0|0	na|4.16666666666667|0	A07_687789_689923_R_Ex.Bra039005_1
A07:18581556-18582613	Bra003840.gene	A07:18581694-18582344	IR	3	3	-	Ex.ONT.14847.2	2.08	3.73901e-01	1.00000e+00	0|0|0	0|6.25|0	A07_18581694_18582344_R_Ex.ONT.14847.2_1
A07:11789227-11789742	Bra012174.gene	A07:11789342-11789670	IR	3	3	-	Ex.Bra012174	2.08	3.73901e-01	9.80374e-01	0|0|0	0|6.25|0	A07_11789342_11789670_R_Ex.Bra012174_1
A07:11789227-11789560	Bra012174.gene	A07:11789365-11789450	IR	3	3	-	Ex.ONT.13452.1	2.08	3.73901e-01	9.80374e-01	0|0|0	0|6.25|0	A07_11789365_11789450_R_Ex.ONT.13452.1_1
A06:7262175-7262521	Bra025731.gene	A06:7262238-7262378	IR	3	3	-	Ex.Bra025731	2.08	3.73901e-01	9.34698e-01	0|0|0	0|0|6.25	A06_7262238_7262378_R_Ex.Bra025731_1
A06:13879026-13880867	Bra010051.gene	A06:13879105-13879214	IR	3	2	-	Ex.ONT.11521.2	2.08	2.72228e-01	5.64632e-01	0|0|0	0|na|4.16666666666667	A06_13879105_13879214_R_Ex.ONT.11521.2_1
A05:8305615-8305857	Bra018458.gene	A05:8305693-8305773	SES	3	3	-	ONT.9237.2	2.08	3.83358e-03	7.74004e-03	0|0|0	2.70758122743682|1.51843817787419|2.00708382526564	A05_8305615_8305857_W_ONT.9237.2_1
A05:6288408-6288723	Bra005573.gene	A05:6288463-6288621	IR	3	3	-	Ex.ONT.10178.2	2.08	3.73901e-01	7.32538e-01	0|0|0	0|0|6.25	A05_6288463_6288621_R_Ex.ONT.10178.2_1
A05:2858170-2858799	Bra004993.gene	A05:2858402-2858547	IR	3	3	-	Ex.Bra004993	2.08	3.73901e-01	7.06218e-01	0|0|0	0|0|6.25	A05_2858402_2858547_R_Ex.Bra004993_1
A05:2858170-2858799	Bra004993.gene	A05:2858402-2858496	IR	3	3	-	Ex.ONT.10046.1	2.08	3.73901e-01	7.06218e-01	0|0|0	0|0|6.25	A05_2858402_2858496_R_Ex.ONT.10046.1_1
A05:19609843-19611323	Bra022239.gene	A05:19610032-19611110	IR	3	3	-	Ex.Bra022239	2.08	3.73901e-01	6.55706e-01	0|0|0	0|0|6.25	A05_19610032_19611110_R_Ex.Bra022239_1
A05:1912763-1912842	Bra004809.gene	A05:1912831-1912842	A3SS	3	3	-	Bra004809	2.08	3.73901e-01	6.56283e-01	0|0|0	6.25|0|0	A05_1912763_1912842_S_Bra004809_1
A04:16287544-16288112	Bra017179.gene	A04:16287744-16287839	IR	3	3	-	ONT.8633.1	2.08	3.73901e-01	5.97044e-01	0|0|0	6.25|0|0	A04_16287744_16287839_R_ONT.8633.1_1
A03:9482692-9485289	Bra000131.gene	A03:9483050-9483129	IR	2	3	-	Ex.ONT.6309.1	2.08	4.95025e-01	7.62003e-01	0|na|0	0|0|6.25	A03_9483050_9483129_R_Ex.ONT.6309.1_1
A03:26505556-26505699	Bra019068.gene	A03:26505696-26505700	A5SS	3	3	-	Ex.Bra019068	2.08	3.16639e-01	4.49768e-01	12.6050420168067|13.4020618556701|7.69230769230769	13.0681818181818|12.9032258064516|13.953488372093	A03_26505556_26505699_S_Ex.Bra019068_1
A03:26353903-26354157	Bra019099.gene	A03:26353997-26354122	IR	3	3	-	Ex.Bra019099	2.08	1.16117e-01	1.64495e-01	0|0|0	3.125|0|3.125	A03_26353997_26354122_R_Ex.Bra019099_1
A03:26353772-26353996	Bra019099.gene	A03:26353833-26353902	IR	3	3	-	Ex.Bra019099	2.08	1.16117e-01	1.64495e-01	0|0|0	3.125|0|3.125	A03_26353833_26353902_R_Ex.Bra019099_1
[truncated: 23,436 more rows]
[truncated: 6 more columns]

## Sheet: WT-HA
Event_Region	GeneID	Target_Exon	Event_Type	N	T	Exon_Type	Reference_Transcript	螖PSI(%)	T-test_p-value	FDR(BH)	N_Values	T_Values	DatabaseID
[truncated: 25,657 more rows]
